# Supplementary material for: Ethyl 1,5-diphenyl-1H-pyrazole-4-carboxyl­ate
Source: Acta Crystallogr Sect E Struct Rep Online. 2010 Aug 11;66(Pt 9):o2282–3. doi: 10.1107/S1600536810031223 (PMC3008119; doi:10.1107/S1600536810031223)
Supplement: Supplementary file 2 [file e-66-o2282-Isup2.hkl]

# 
# h,k,l, Fc-squared, Fo-squared, sigma(Fo-squared) and status flag 
# 
data_I
_shelx_title ' ach3m in P-1 (100K)' 
_shelx_refln_list_code          4 
_shelx_F_calc_maximum      246.04 
_exptl_crystal_F_000       616.00 
_reflns_d_resolution_high  0.6695 
 
loop_ 
 _symmetry_equiv_pos_as_xyz 
 'x, y, z' 
 '-x, -y, -z' 
 
_cell_length_a     9.2015 
_cell_length_b    10.4638 
_cell_length_c    16.9332 
_cell_angle_alpha  97.515 
_cell_angle_beta  104.605 
_cell_angle_gamma 104.578 
 
_shelx_F_squared_multiplier     1.000 
 
loop_ 
 _refln_index_h 
 _refln_index_k 
 _refln_index_l 
 _refln_F_squared_calc 
 _refln_F_squared_meas 
 _refln_F_squared_sigma 
 _refln_observed_status 
   1   0   0      120.18      123.33      5.04 o 
   2   0   0     1823.43     1739.89     66.65 o 
   3   0   0       11.17       18.41      1.57 o 
   4   0   0      101.44      121.82      7.92 o 
   5   0   0      526.86      533.33     14.80 o 
   6   0   0      567.93      606.06     41.60 o 
   7   0   0        9.48       10.38      2.48 o 
   8   0   0       67.96       56.53      4.43 o 
   9   0   0      313.45      300.96     13.43 o 
  10   0   0      301.65      303.60     13.88 o 
  11   0   0        0.74        1.34      2.43 o 
  12   0   0      132.70      157.35     11.96 o 
 -12   1   0       11.14       13.59      3.56 o 
 -11   1   0        1.77        1.25      2.98 o 
 -10   1   0      108.35      117.13      7.18 o 
  -9   1   0      231.12      236.64     14.43 o 
  -8   1   0        2.32        1.39      1.55 o 
  -6   1   0      228.31      213.01      9.40 o 
  -5   1   0       15.01       16.26      1.14 o 
  -4   1   0      247.28      252.84     10.64 o 
  -3   1   0       42.66       31.70      1.51 o 
  -2   1   0     2345.32     2200.69     69.87 o 
   0   1   0     1107.83     1119.93     58.05 o 
   1   1   0      433.29      405.04     21.10 o 
   2   1   0     1161.83     1283.22     68.61 o 
   3   1   0       13.93       11.59      2.45 o 
   4   1   0      146.87      148.83     10.15 o 
   5   1   0      105.36       83.89      7.25 o 
   6   1   0      427.40      406.61     24.11 o 
   7   1   0     1023.83     1016.06     38.15 o 
   8   1   0        1.00        0.72      1.65 o 
   9   1   0       17.96       18.37      7.29 o 
  10   1   0       42.39       37.10      4.31 o 
  11   1   0       20.37       21.61      3.70 o 
  12   1   0       25.24       26.73      5.74 o 
 -13   2   0        0.25        2.80      3.95 o 
 -12   2   0       48.82       51.80      5.41 o 
 -11   2   0       18.99       16.01      3.28 o 
 -10   2   0       75.58       79.30      5.82 o 
  -9   2   0      254.32      236.43     11.02 o 
  -8   2   0       50.86       43.08      3.79 o 
  -6   2   0        2.57        0.10      1.03 o 
  -5   2   0     2477.22     2772.64    111.17 o 
  -4   2   0       40.60       54.96      5.06 o 
  -3   2   0     2769.36     2692.28     85.57 o 
  -2   2   0     4463.08     4558.10    234.77 o 
  -1   2   0       85.37       87.42      6.35 o 
   0   2   0     3188.32     3248.52    167.34 o 
   1   2   0    10144.18    10631.07    390.85 o 
   2   2   0      211.08      216.64      9.93 o 
   3   2   0       43.01       39.06      2.76 o 
   4   2   0     1037.26     1032.41     56.63 o 
   5   2   0        0.24       -2.68      2.68 o 
   6   2   0       12.02       12.20      4.23 o 
   7   2   0      645.10      577.75     22.90 o 
   8   2   0       17.72       13.71      2.57 o 
   9   2   0       21.58       25.22      3.58 o 
  10   2   0        1.59        2.26      2.48 o 
  11   2   0       72.97       87.49      6.90 o 
  12   2   0       19.80       14.99      5.13 o 
 -13   3   0       28.56       23.20      5.41 o 
 -12   3   0       10.28        8.73      6.66 o 
 -11   3   0        5.06        8.06      2.71 o 
 -10   3   0        0.90       -1.19      2.02 o 
  -9   3   0        1.59        0.84      1.66 o 
  -8   3   0        3.53        8.38      2.03 o 
  -5   3   0      196.91      209.16      7.38 o 
  -4   3   0      316.99      326.28     10.93 o 
  -3   3   0      322.74      363.30     13.66 o 
  -2   3   0     1214.17     1254.05     67.22 o 
  -1   3   0       97.56      113.38      5.54 o 
   0   3   0       20.35       50.01      4.59 o 
   1   3   0      701.61      723.15     27.78 o 
   2   3   0       18.15       17.04      2.30 o 
   3   3   0      466.90      476.28     15.17 o 
   4   3   0      309.25      276.77     11.53 o 
   5   3   0      609.60      628.69     36.61 o 
   6   3   0      446.74      416.64     14.25 o 
   7   3   0      158.78      167.43      8.53 o 
   8   3   0      201.43      197.32      9.96 o 
   9   3   0       34.73       33.36      5.41 o 
  10   3   0        3.13       -1.34      2.31 o 
  11   3   0        1.00        2.97      3.84 o 
 -13   4   0        5.05        5.57      4.20 o 
 -12   4   0       88.43       94.02      6.30 o 
 -11   4   0       28.70       23.79      3.65 o 
 -10   4   0      176.27      167.58      8.94 o 
  -9   4   0       21.70       19.30      4.75 o 
  -8   4   0     2286.42     2137.12     78.07 o 
  -6   4   0      763.08      730.56     40.30 o 
  -5   4   0     1046.09     1028.44     24.90 o 
  -4   4   0     1647.44     1766.35     52.47 o 
  -3   4   0       68.67       65.34      3.24 o 
  -2   4   0     4278.34     4198.53    222.46 o 
  -1   4   0       88.96       79.98      4.39 o 
   0   4   0     1313.10     1350.25     44.75 o 
   1   4   0     1810.87     1856.29     55.20 o 
   2   4   0        3.94        6.82      2.21 o 
   3   4   0      311.11      313.30     10.41 o 
   4   4   0      584.96      600.09     23.31 o 
   5   4   0       89.52       82.16      5.27 o 
   6   4   0      160.79      134.60      7.32 o 
   7   4   0      416.89      389.41     18.91 o 
   8   4   0      133.50      133.17      7.86 o 
   9   4   0        4.99        8.58      2.84 o 
  10   4   0       88.56       82.12     14.57 o 
  11   4   0       25.59       31.94      6.45 o 
 -13   5   0      154.72      195.93     13.87 o 
 -12   5   0       27.71       36.59      4.98 o 
 -11   5   0      107.15      119.43     10.16 o 
 -10   5   0      252.69      231.05     11.70 o 
  -9   5   0       95.21       80.05      5.76 o 
  -8   5   0      324.12      292.76     16.18 o 
  -7   5   0      252.44      258.79      9.63 o 
  -6   5   0      177.78      148.51      5.01 o 
  -5   5   0       90.34       70.18      4.70 o 
  -4   5   0      428.29      424.64     16.49 o 
  -3   5   0       41.26       47.80      1.97 o 
  -2   5   0     2098.72     2306.08     48.47 o 
  -1   5   0     3562.99     3844.31     89.26 o 
   0   5   0      208.04      227.58      9.59 o 
   1   5   0      387.56      382.89      8.83 o 
   2   5   0       67.64       74.60      3.24 o 
   3   5   0      491.78      508.84     16.26 o 
   4   5   0      277.55      237.75     10.95 o 
   5   5   0      252.52      227.55     12.23 o 
   6   5   0       26.06       24.96      3.03 o 
   7   5   0      115.75      111.54      6.97 o 
   8   5   0       21.02       27.21      4.81 o 
   9   5   0       21.06       14.03      3.86 o 
  10   5   0       25.78       35.07      5.08 o 
 -13   6   0        5.77       12.92      4.75 o 
 -12   6   0        5.56        8.49      3.54 o 
 -11   6   0       16.00        8.68      5.72 o 
 -10   6   0       82.05       73.49      6.30 o 
  -9   6   0        0.01        1.19      1.99 o 
  -8   6   0      131.42       98.39      6.36 o 
  -7   6   0      674.95      638.94     20.98 o 
  -6   6   0       70.95       61.15      4.37 o 
  -5   6   0      276.24      264.85      7.69 o 
  -4   6   0       98.67      132.08      4.50 o 
  -3   6   0        1.83        1.27      0.89 o 
  -2   6   0        0.99        0.87      0.92 o 
  -1   6   0       43.17       62.41      2.92 o 
   0   6   0        9.51        9.03      1.35 o 
   1   6   0      299.69      317.94      7.65 o 
   2   6   0     1400.07     1392.97     34.59 o 
   3   6   0      265.93      271.39      9.46 o 
   4   6   0        9.71       21.00      5.70 o 
   5   6   0      547.69      475.28     16.59 o 
   6   6   0      214.08      200.03      8.79 o 
   7   6   0        0.96        5.29      2.69 o 
   8   6   0      194.61      214.64     11.79 o 
   9   6   0        2.53        0.70      2.72 o 
  10   6   0        0.05        0.54      4.20 o 
 -13   7   0       66.80       78.07      9.19 o 
 -12   7   0        0.05        3.73      4.17 o 
 -11   7   0        8.38        0.44      2.83 o 
 -10   7   0       11.98       12.22      3.31 o 
  -9   7   0        4.02        4.63      2.61 o 
  -8   7   0       59.09       51.83     12.42 o 
  -7   7   0     1755.72     1594.48     48.90 o 
  -6   7   0       19.99       22.21      2.32 o 
  -5   7   0       10.38       14.60      1.79 o 
  -4   7   0       13.00       13.63      2.53 o 
  -3   7   0      258.47      299.40      7.46 o 
  -2   7   0        8.38       17.67      1.63 o 
  -1   7   0       97.35      129.26      5.45 o 
   0   7   0      100.23       99.76      4.12 o 
   1   7   0      110.53      106.29      3.75 o 
   2   7   0      414.35      407.72     11.48 o 
   3   7   0        2.99        7.51      1.91 o 
   4   7   0        9.86        8.62      1.97 o 
   5   7   0        3.12        1.00      1.94 o 
   6   7   0        2.95        2.06      3.36 o 
   7   7   0      113.81      131.13     13.51 o 
   8   7   0       30.54       26.36      4.43 o 
   9   7   0      121.45      149.83     12.68 o 
 -12   8   0      202.84      221.10     12.61 o 
 -11   8   0        1.34        2.33      4.49 o 
 -10   8   0       22.73       23.05      4.10 o 
  -9   8   0        3.33        1.72      2.71 o 
  -8   8   0       49.47       57.74      4.61 o 
  -7   8   0       52.43       61.50      4.63 o 
  -6   8   0      405.82      387.77     10.24 o 
  -5   8   0        0.06       -0.27      1.41 o 
  -4   8   0     1723.68     1706.79     40.02 o 
  -3   8   0      285.26      287.83      7.41 o 
  -2   8   0        0.95        0.31      1.45 o 
  -1   8   0        3.58        1.65      1.63 o 
   0   8   0      706.91      675.76     16.75 o 
   1   8   0       74.52       75.98      3.13 o 
   2   8   0      479.17      429.05     11.19 o 
   3   8   0      493.01      457.10     13.28 o 
   4   8   0       13.25       10.48      3.15 o 
   5   8   0       24.08       22.58      3.38 o 
   6   8   0      120.95      131.06     12.60 o 
   7   8   0       21.89       16.86      3.86 o 
   8   8   0       20.09       23.63      4.44 o 
 -12   9   0       58.21       74.74      9.01 o 
 -11   9   0       31.19       28.31      5.09 o 
 -10   9   0       63.09       64.19     13.68 o 
  -9   9   0        9.38       15.15      3.79 o 
  -8   9   0       51.66       62.57      9.83 o 
  -7   9   0       26.85       34.89      3.15 o 
  -6   9   0       22.95       31.43      2.35 o 
  -5   9   0        8.27        6.83      1.82 o 
  -4   9   0       52.97       47.43      3.38 o 
  -3   9   0       77.09       58.26      3.04 o 
  -2   9   0        1.26        4.57      1.97 o 
  -1   9   0        3.47        3.47      1.89 o 
   0   9   0      662.52      592.47     13.06 o 
   1   9   0        4.47        4.06      1.52 o 
   2   9   0      497.61      491.42     14.52 o 
   3   9   0       25.93       25.14      2.95 o 
   4   9   0       24.70       22.61      2.92 o 
   5   9   0      111.48      124.92      7.37 o 
   6   9   0        2.69        1.09      2.66 o 
   7   9   0       23.04       26.88      9.41 o 
   8   9   0        3.08       11.31      5.44 o 
 -12  10   0       60.84       81.60      9.71 o 
 -11  10   0        4.29        9.27      6.20 o 
 -10  10   0       24.20       34.16      9.13 o 
  -9  10   0      303.01      296.40     20.71 o 
  -8  10   0       26.89       26.34      3.84 o 
  -7  10   0       28.93       27.01      2.78 o 
  -6  10   0        9.92       13.76      2.26 o 
  -5  10   0       39.57       54.94      3.53 o 
  -4  10   0      213.00      177.22      5.67 o 
  -3  10   0       16.20       22.08      2.41 o 
  -2  10   0       58.16       58.08      3.46 o 
  -1  10   0        1.44        6.19      2.10 o 
   0  10   0      496.05      486.94     12.24 o 
   1  10   0       78.10       87.38      7.43 o 
   2  10   0       37.46       30.68      3.43 o 
   3  10   0       32.21       31.78      3.48 o 
   4  10   0       81.16      101.13      7.21 o 
   5  10   0       26.57       30.80      3.72 o 
   6  10   0        6.17        1.43      3.02 o 
   7  10   0       62.90       78.45     10.31 o 
 -11  11   0        3.23        4.67      4.66 o 
 -10  11   0        5.20        0.35      3.45 o 
  -9  11   0        3.33        2.21      4.44 o 
  -8  11   0        5.90        9.28      2.58 o 
  -7  11   0        3.89        2.77      2.27 o 
  -6  11   0       20.09       17.15      2.64 o 
  -5  11   0       24.12       21.71      2.74 o 
  -4  11   0       72.67       70.08      3.77 o 
  -3  11   0      179.26      169.05      5.97 o 
  -2  11   0        1.37        2.32      2.20 o 
  -1  11   0       11.41       13.36      2.57 o 
   0  11   0       76.58       90.71      4.33 o 
   1  11   0       52.84       56.87      5.22 o 
   2  11   0      185.00      184.22     10.29 o 
   3  11   0      394.68      413.76     13.15 o 
   4  11   0       14.33       12.92      3.53 o 
   5  11   0       28.87       30.63      3.95 o 
   6  11   0        0.64       -3.96      3.96 o 
 -11  12   0        0.32        1.60      4.28 o 
 -10  12   0       19.33       19.06      4.89 o 
  -9  12   0        8.40        6.92      3.35 o 
  -8  12   0        6.93        4.21      2.68 o 
  -7  12   0        2.12        1.53      2.55 o 
  -6  12   0        6.82        0.16      2.62 o 
  -5  12   0      292.92      264.79      9.80 o 
  -4  12   0       72.63       78.08      4.28 o 
  -3  12   0      209.05      199.67      7.19 o 
  -2  12   0       25.69       27.16      3.07 o 
  -1  12   0       19.92       17.92      2.74 o 
   0  12   0       26.75       33.04      4.39 o 
   1  12   0       32.39       31.11      4.56 o 
   2  12   0       12.24       14.38      3.99 o 
   3  12   0        9.65        4.74      5.19 o 
   4  12   0       31.62       24.75      6.33 o 
 -10  13   0       17.15       29.63     13.77 o 
  -9  13   0       24.30       30.60      5.24 o 
  -8  13   0       49.33       60.46      6.29 o 
  -7  13   0       13.36       13.04      4.21 o 
  -6  13   0       61.46       60.97      5.13 o 
  -5  13   0       42.44       38.93      4.45 o 
  -4  13   0        0.18       -1.36      2.80 o 
  -3  13   0        5.22        3.53      2.48 o 
  -2  13   0        0.01        6.10      2.88 o 
  -1  13   0       86.14       89.91      4.72 o 
   0  13   0       41.58       38.34      4.86 o 
   1  13   0        5.08        1.14      3.64 o 
   2  13   0       28.46       27.81      4.11 o 
   3  13   0        0.06       -1.03      4.10 o 
  -8  14   0      105.92       92.48     11.09 o 
  -7  14   0        7.87        4.58      3.51 o 
  -6  14   0        1.34       -1.90      3.40 o 
  -5  14   0       47.80       51.36      5.05 o 
  -4  14   0       15.43       19.95      4.09 o 
  -3  14   0       45.54       47.60      3.95 o 
  -2  14   0       24.50       29.52      3.49 o 
  -1  14   0        8.16        3.19      3.89 o 
   0  14   0        7.05       -0.41      5.46 o 
   1  14   0       20.06       24.35      5.65 o 
  -6  15   0       53.28       56.79      9.70 o 
  -5  15   0      160.79      168.40     11.31 o 
  -4  15   0        5.89        1.78      3.76 o 
  -3  15   0       30.33       35.53      5.10 o 
  -2  15   0       78.39       77.29      7.69 o 
  -1  15   0        0.97       -4.52      4.52 o 
   1 -15   1        7.48        9.98      7.66 o 
   2 -15   1        8.70        5.41      3.77 o 
   3 -15   1       18.42       20.20      4.02 o 
   4 -15   1        5.27        2.92      3.96 o 
   5 -15   1       16.07       13.54      5.81 o 
   6 -15   1      102.63       91.68     10.98 o 
  -2 -14   1       24.30       28.76      5.89 o 
  -1 -14   1      375.45      369.90     17.07 o 
   0 -14   1       15.53       18.63      4.50 o 
   1 -14   1       12.41       11.49      4.91 o 
   2 -14   1       44.09       42.99      3.85 o 
   3 -14   1       26.62       29.22      3.49 o 
   4 -14   1      156.04      165.67      8.19 o 
   5 -14   1       62.64       56.08      5.26 o 
   6 -14   1       10.19       10.54      4.13 o 
   7 -14   1       14.98       13.24      4.30 o 
   8 -14   1        0.01        2.88      6.87 o 
  -3 -13   1        1.43       15.07      5.60 o 
  -2 -13   1       13.62        6.07      4.02 o 
  -1 -13   1        4.64       -3.40      3.60 o 
   0 -13   1       57.85       52.58      6.01 o 
   1 -13   1       27.53       28.03      3.31 o 
   2 -13   1        7.75        8.29      2.71 o 
   3 -13   1       18.27       16.67      2.91 o 
   4 -13   1       28.37       25.16      3.06 o 
   5 -13   1       12.73       19.66      3.81 o 
   6 -13   1        1.62       -1.11      4.74 o 
   7 -13   1       41.83       48.36      5.65 o 
   8 -13   1       71.19       62.23      6.45 o 
   9 -13   1        9.98        7.29      4.06 o 
  10 -13   1        0.02        0.87      3.89 o 
  -5 -12   1      153.76      168.52     21.77 o 
  -4 -12   1        0.99       -1.65      3.74 o 
  -3 -12   1        5.72        5.26      3.87 o 
  -2 -12   1        5.26       -0.77      3.51 o 
  -1 -12   1        3.01        2.32      3.29 o 
   0 -12   1        9.76       10.37      2.96 o 
   1 -12   1       14.24       21.58      2.80 o 
   2 -12   1        5.39        7.03      2.55 o 
   3 -12   1        8.63       12.51      2.99 o 
   4 -12   1       20.60       22.33      2.83 o 
   5 -12   1       47.83       44.31      4.23 o 
   6 -12   1        4.32        4.93      3.34 o 
   7 -12   1        0.16       -0.36      2.45 o 
   8 -12   1       36.25       45.10      4.31 o 
   9 -12   1       25.89       22.44      3.61 o 
  10 -12   1       26.24       34.26      7.14 o 
  -6 -11   1       14.26       15.70      5.32 o 
  -5 -11   1      245.09      271.69     10.17 o 
  -4 -11   1       26.40       23.30      4.37 o 
  -3 -11   1        6.23        5.15      2.59 o 
  -2 -11   1       78.24       78.35      6.20 o 
  -1 -11   1        0.00        0.27      4.18 o 
   0 -11   1       19.66       19.73      2.64 o 
   1 -11   1       93.67       84.83      4.27 o 
   2 -11   1        2.46        3.60      2.27 o 
   3 -11   1       46.13       46.46      3.30 o 
   4 -11   1       20.22       19.29      2.51 o 
   5 -11   1       22.44       14.27      2.92 o 
   6 -11   1       31.64       27.70      3.30 o 
   7 -11   1       44.19       48.07      5.21 o 
   8 -11   1        3.51        2.25      2.21 o 
   9 -11   1        2.25        1.83      2.82 o 
  10 -11   1       43.88       45.31     14.17 o 
  11 -11   1        2.48        2.95      4.60 o 
  -7 -10   1       66.61       59.89      8.96 o 
  -6 -10   1       17.41       23.96      4.17 o 
  -5 -10   1        0.83       -0.83      2.70 o 
  -4 -10   1        1.04       -1.34      2.31 o 
  -3 -10   1       89.60      105.48      5.48 o 
  -2 -10   1        0.08        2.73      2.17 o 
  -1 -10   1      237.55      220.18      9.86 o 
   0 -10   1       84.25       99.76      4.41 o 
   1 -10   1        0.12       -0.68      1.99 o 
   2 -10   1      170.99      162.81      5.61 o 
   3 -10   1      134.25      133.81      6.68 o 
   4 -10   1       40.28       39.82      2.54 o 
   5 -10   1     1836.71     1738.15     43.56 o 
   6 -10   1       45.29       47.89      3.74 o 
   7 -10   1       48.50       55.42      3.54 o 
   8 -10   1      126.78      134.92      6.22 o 
   9 -10   1        7.36        6.40      2.87 o 
  10 -10   1       34.10       32.16      8.59 o 
  11 -10   1       12.64        9.29      4.27 o 
  12 -10   1        2.88       -1.13      4.57 o 
  -8  -9   1       16.94       10.51      5.07 o 
  -7  -9   1        9.84       14.46      3.88 o 
  -6  -9   1        7.94       13.54      4.88 o 
  -5  -9   1      161.02      157.79      8.22 o 
  -4  -9   1       20.09       28.67      3.23 o 
  -3  -9   1        1.41        1.53      1.93 o 
  -2  -9   1       13.34       16.20      2.52 o 
  -1  -9   1        8.76        5.40      1.54 o 
   0  -9   1       25.55       21.00      2.07 o 
   1  -9   1       12.87        8.47      2.13 o 
   2  -9   1      196.29      172.49      5.91 o 
   3  -9   1     1362.30     1238.75     25.46 o 
   4  -9   1      229.11      215.44      5.81 o 
   5  -9   1      115.30      123.59      5.18 o 
   6  -9   1       21.21       24.99      3.46 o 
   7  -9   1      117.35      123.91      5.50 o 
   8  -9   1      124.65      135.04      7.23 o 
   9  -9   1      160.18      158.58      7.93 o 
  10  -9   1        0.30       -0.47      2.97 o 
  11  -9   1       98.09       95.53     15.66 o 
  12  -9   1      241.57      261.00     17.61 o 
  -8  -8   1        2.77       -1.97      2.87 o 
  -7  -8   1       25.27       21.10      3.75 o 
  -6  -8   1       72.47       62.26      5.29 o 
  -5  -8   1        0.85        2.57      2.20 o 
  -4  -8   1        5.92        8.68      3.07 o 
  -3  -8   1       42.11       32.09      2.91 o 
  -2  -8   1      284.76      267.50      7.70 o 
  -1  -8   1      720.25      682.27     15.44 o 
   0  -8   1     1602.26     1594.87     37.36 o 
   1  -8   1      360.01      392.86     11.15 o 
   2  -8   1        6.52       10.33      1.86 o 
   3  -8   1        0.20        1.30      1.21 o 
   4  -8   1       15.48       20.25      1.96 o 
   5  -8   1      278.98      294.86      7.36 o 
   6  -8   1       38.61       44.60      3.33 o 
   7  -8   1        0.67       -0.84      1.67 o 
   8  -8   1      231.51      215.79     15.06 o 
   9  -8   1       14.49       12.46      3.43 o 
  10  -8   1        1.53        2.11      8.12 o 
  11  -8   1       41.36       50.11      9.35 o 
  12  -8   1       11.81       15.53     11.54 o 
  -9  -7   1       16.56       17.12      5.12 o 
  -8  -7   1       20.68       16.58      3.79 o 
  -7  -7   1       17.01       15.05      3.08 o 
  -6  -7   1        4.97        1.21      3.68 o 
  -5  -7   1      187.69      164.74      7.77 o 
  -4  -7   1       10.94        7.55      2.24 o 
  -3  -7   1        9.25        9.98      1.71 o 
  -2  -7   1       57.34       67.29      3.37 o 
  -1  -7   1       74.20       54.47      6.87 o 
   0  -7   1      122.89      118.31      4.29 o 
   1  -7   1        0.29        2.38      1.32 o 
   2  -7   1        7.88        6.63      1.59 o 
   3  -7   1      164.59      176.18      5.43 o 
   4  -7   1       25.37       22.11      1.68 o 
   5  -7   1      533.19      506.96     13.66 o 
   6  -7   1     1860.96     1774.36     54.13 o 
   7  -7   1      129.40      114.77      5.94 o 
   8  -7   1       34.81       34.42      4.81 o 
   9  -7   1      221.92      217.36     12.98 o 
  10  -7   1       51.72       59.43     11.87 o 
  11  -7   1      121.31      130.44     25.56 o 
  12  -7   1      225.39      241.64     16.19 o 
 -10  -6   1        0.21        0.17      3.91 o 
  -9  -6   1       53.66       55.85      5.86 o 
  -8  -6   1       68.84       66.32      6.07 o 
  -7  -6   1       13.94       11.02      2.68 o 
  -6  -6   1       48.30       41.56      3.97 o 
  -5  -6   1      110.70      106.67     11.44 o 
  -4  -6   1      591.65      561.24     18.95 o 
  -3  -6   1      236.19      209.11      6.52 o 
  -2  -6   1       30.92       54.82      4.38 o 
  -1  -6   1      768.37      807.11     18.69 o 
   0  -6   1      168.34      160.69      4.26 o 
   1  -6   1     1396.27     1397.88     31.56 o 
   2  -6   1        0.00       -0.07      0.83 o 
   3  -6   1      825.05      901.18     26.33 o 
   4  -6   1      533.35      567.77     13.57 o 
   5  -6   1      112.33       97.70      5.84 o 
   6  -6   1      434.79      387.10     12.36 o 
   7  -6   1       19.79       15.59      5.60 o 
   8  -6   1       41.63       46.67      3.74 o 
   9  -6   1       28.35       25.86      3.86 o 
  10  -6   1       96.77       83.68      6.84 o 
  11  -6   1        1.79        5.46      3.17 o 
  12  -6   1       65.13       66.03      8.86 o 
  13  -6   1        1.19        2.07      3.96 o 
 -10  -5   1       27.10       27.73      4.40 o 
  -9  -5   1        5.52        4.59      5.23 o 
  -8  -5   1      131.08      138.53      8.14 o 
  -7  -5   1       30.57       23.07      3.12 o 
  -6  -5   1        5.69        4.56      2.07 o 
  -5  -5   1      745.05      746.62     24.26 o 
  -4  -5   1      576.67      608.37     82.43 o 
  -3  -5   1       17.00       20.01      2.13 o 
  -2  -5   1       71.31       69.30      2.75 o 
  -1  -5   1     1080.32     1264.64     25.12 o 
   0  -5   1        9.12       12.84      1.34 o 
   1  -5   1      371.78      414.64     10.55 o 
   2  -5   1       58.71       83.37      2.69 o 
   3  -5   1      105.87      100.04      4.51 o 
   4  -5   1     1504.10     1612.25     51.52 o 
   5  -5   1       23.74       24.83      2.06 o 
   6  -5   1      275.51      253.78     10.81 o 
   7  -5   1      214.07      164.41      7.97 o 
   8  -5   1        1.37       -1.13      1.78 o 
   9  -5   1       30.12       26.87      3.72 o 
  10  -5   1      138.24      126.47     22.84 o 
  11  -5   1      144.64      158.40     11.38 o 
  12  -5   1        4.12       -1.48      2.86 o 
  13  -5   1       32.80       29.69      5.91 o 
 -11  -4   1        6.85        8.35      4.61 o 
 -10  -4   1        7.42       10.01      3.19 o 
  -9  -4   1       34.90       33.41      9.19 o 
  -8  -4   1       20.19       20.18      5.78 o 
  -7  -4   1      275.16      273.50     19.85 o 
  -6  -4   1      921.29      823.22     26.32 o 
  -5  -4   1        0.35        3.43      3.63 o 
  -4  -4   1       37.53       51.32      3.20 o 
  -3  -4   1      187.19      206.92      6.52 o 
  -2  -4   1       35.31       45.51      2.58 o 
  -1  -4   1      195.20      245.02     12.42 o 
   0  -4   1       33.81       38.78      4.57 o 
   1  -4   1       58.42       57.89      2.62 o 
   2  -4   1       22.39       30.04      4.01 o 
   3  -4   1      388.14      423.87     13.45 o 
   4  -4   1       52.52       54.04      3.28 o 
   5  -4   1      122.20       98.26      2.87 o 
   6  -4   1      198.97      223.29     19.40 o 
   7  -4   1        4.74        3.38      2.13 o 
   8  -4   1        2.10        0.12      1.70 o 
   9  -4   1       18.71       15.33      2.86 o 
  10  -4   1       11.79       17.19      3.18 o 
  11  -4   1       37.40       50.76      5.22 o 
  12  -4   1        5.96        8.29      5.54 o 
  13  -4   1       51.04       73.04      8.76 o 
 -11  -3   1       13.97       12.07      5.22 o 
 -10  -3   1        9.45        8.03      2.92 o 
  -9  -3   1        2.16        0.53      2.04 o 
  -8  -3   1      252.72      269.86     12.35 o 
  -7  -3   1      226.35      212.26      9.96 o 
  -6  -3   1        0.03        0.00      1.19 o 
  -5  -3   1      108.97       89.76      9.58 o 
  -4  -3   1       66.85       87.75      4.16 o 
  -3  -3   1      238.14      215.83     19.43 o 
  -2  -3   1     2814.72     2896.96     85.23 o 
  -1  -3   1      838.83     1015.48     38.48 o 
   0  -3   1        6.30        8.96      2.48 o 
   1  -3   1     1214.16     1190.33     44.76 o 
   2  -3   1      344.27      330.00     18.79 o 
   3  -3   1     1602.30     1634.25     58.67 o 
   4  -3   1      374.20      465.40     11.87 o 
   5  -3   1        3.66        5.03      1.45 o 
   6  -3   1      144.46      129.99      6.05 o 
   7  -3   1       85.90       88.98      8.67 o 
   8  -3   1      814.07      781.66     30.10 o 
   9  -3   1      151.88      141.71      7.65 o 
  10  -3   1      173.48      168.69      9.02 o 
  11  -3   1        6.90        2.07      2.58 o 
  12  -3   1       76.13       93.55      7.18 o 
  13  -3   1        1.58        3.17      4.27 o 
 -12  -2   1      120.95      123.92     10.48 o 
 -11  -2   1       19.17       17.40      3.71 o 
 -10  -2   1        3.08        4.42      2.52 o 
  -9  -2   1      247.26      246.59     11.66 o 
  -8  -2   1      165.79      156.64      8.07 o 
  -7  -2   1      345.95      340.35     14.31 o 
  -6  -2   1      301.31      293.17     19.08 o 
  -5  -2   1      244.98      199.86     10.52 o 
  -4  -2   1       31.11       82.06      4.40 o 
  -3  -2   1       29.96       50.96      4.14 o 
  -2  -2   1       26.32       34.07      2.66 o 
  -1  -2   1     9870.67    10570.39    320.10 o 
   0  -2   1        0.00       -0.64      0.64 o 
   1  -2   1      532.48      494.16     20.88 o 
   2  -2   1      787.92      882.48     46.53 o 
   3  -2   1        4.90        4.44      0.71 o 
   4  -2   1     1831.24     1976.41     57.15 o 
   5  -2   1     1340.99     1495.09     81.72 o 
   6  -2   1       88.61       77.50      4.58 o 
   7  -2   1      206.82      212.41     16.28 o 
   8  -2   1      380.24      363.49     15.28 o 
   9  -2   1      139.54      121.61     12.28 o 
  10  -2   1      163.74      187.35     16.80 o 
  11  -2   1       14.64       14.67      3.36 o 
  12  -2   1       18.00       18.63      3.81 o 
 -12  -1   1       15.18       23.42      5.30 o 
 -11  -1   1       46.77       46.33      4.95 o 
 -10  -1   1       14.54       15.51      3.03 o 
  -9  -1   1       13.67       11.20      2.56 o 
  -8  -1   1        7.00        5.13      1.90 o 
  -7  -1   1      321.67      300.92     12.70 o 
  -6  -1   1        0.14       -1.17      1.17 o 
  -5  -1   1      300.80      298.55     12.46 o 
  -4  -1   1      162.64      184.82      6.41 o 
  -3  -1   1       45.87       31.68      3.62 o 
  -2  -1   1      400.48      377.51     21.16 o 
  -1  -1   1       79.46       83.73      3.08 o 
   0  -1   1      206.00      208.44      9.87 o 
   1  -1   1      104.76      129.84      5.71 o 
   2  -1   1     1282.03     1204.52     34.54 o 
   3  -1   1      101.09       98.70      5.54 o 
   4  -1   1       78.92       79.27      3.13 o 
   5  -1   1       34.71       51.63      2.81 o 
   6  -1   1      123.73      154.74      7.42 o 
   7  -1   1      195.98      192.95     14.19 o 
   8  -1   1      398.29      382.02     16.00 o 
   9  -1   1      443.11      439.02     18.40 o 
  10  -1   1      102.00      118.48      7.33 o 
  11  -1   1       40.51       28.38      6.82 o 
  12  -1   1      134.51      159.64     13.21 o 
 -12   0   1       61.24       60.99      7.15 o 
 -11   0   1       22.71       27.44      4.81 o 
 -10   0   1        1.38        3.03      2.16 o 
  -9   0   1       26.86       25.46      3.19 o 
  -8   0   1      107.85       87.10      6.59 o 
  -7   0   1       61.56       76.60      5.67 o 
  -6   0   1     1246.85     1423.93     93.36 o 
  -5   0   1       72.28       97.94      2.99 o 
  -4   0   1      264.16      288.69      7.31 o 
  -3   0   1     1614.53     1514.77     42.12 o 
  -2   0   1      213.78      196.93      4.60 o 
  -1   0   1     5693.83     5299.24    138.62 o 
   1   0   1      461.50      486.79     23.61 o 
   2   0   1     8731.63     8446.00    224.71 o 
   3   0   1       52.59       48.30      2.36 o 
   4   0   1      457.55      505.14     20.40 o 
   5   0   1        5.21        4.37      2.90 o 
   6   0   1      652.44      670.11     27.09 o 
   7   0   1       22.53       27.86      3.00 o 
   8   0   1      343.35      318.83     13.82 o 
   9   0   1        2.09        2.69      1.99 o 
  10   0   1        0.02        2.46      2.32 o 
  11   0   1       10.80       20.42      3.76 o 
  12   0   1       37.88       32.73      6.24 o 
 -13   1   1        0.27        0.13      3.86 o 
 -12   1   1       88.74       92.52      7.01 o 
 -11   1   1       46.81       41.11      4.54 o 
 -10   1   1        2.47        2.17      2.19 o 
  -9   1   1      274.39      245.51     11.23 o 
  -8   1   1      123.46      129.37      6.65 o 
  -7   1   1        0.53        1.00      0.85 o 
  -6   1   1       30.34       31.20      2.41 o 
  -5   1   1      101.84      108.72      3.79 o 
  -4   1   1      853.07      868.68     26.94 o 
  -3   1   1      239.23      191.70      8.21 o 
  -2   1   1       40.48       37.00      1.37 o 
  -1   1   1     1928.89     2092.93    111.22 o 
   0   1   1     1350.99     1374.37     60.10 o 
   1   1   1       32.86       31.09      1.85 o 
   2   1   1     3060.62     2914.43     85.75 o 
   3   1   1      706.02      779.01     21.47 o 
   4   1   1        6.39       11.00      2.06 o 
   5   1   1      326.36      414.84     17.30 o 
   6   1   1      243.21      262.65     16.60 o 
   7   1   1      498.49      473.36     19.10 o 
   8   1   1      458.90      417.42     17.48 o 
   9   1   1      416.63      410.77     17.61 o 
  10   1   1       64.99       53.16      6.82 o 
  11   1   1        0.66       -1.37      2.55 o 
  12   1   1        3.25        7.38      4.65 o 
 -13   2   1        1.61        1.12      3.85 o 
 -12   2   1       14.15       13.49      3.42 o 
 -11   2   1       78.15       85.43      7.34 o 
 -10   2   1        0.75        2.33      2.12 o 
  -9   2   1      149.00      167.24      8.36 o 
  -8   2   1       96.29       78.69      4.92 o 
  -7   2   1       82.86       68.97      5.20 o 
  -6   2   1        0.59        0.82      1.11 o 
  -5   2   1     2651.85     2799.14     74.75 o 
  -4   2   1      326.91      351.70     11.33 o 
  -3   2   1      311.39      317.36      7.74 o 
  -2   2   1      179.69      213.50     10.66 o 
  -1   2   1       31.41       25.32      1.40 o 
   0   2   1      118.23       96.99      4.60 o 
   1   2   1     3689.56     3756.70    113.70 o 
   2   2   1        3.96        5.12      0.61 o 
   3   2   1      520.59      528.07     16.67 o 
   4   2   1      397.23      376.78     12.41 o 
   5   2   1      139.23      128.94     10.48 o 
   6   2   1       19.25       29.28      2.68 o 
   7   2   1       19.06       21.56      3.87 o 
   8   2   1       23.98       24.66      7.00 o 
   9   2   1        3.82        1.10      2.75 o 
  10   2   1       35.81       37.04      4.65 o 
  11   2   1        5.63        3.52      2.96 o 
 -13   3   1       65.88       84.18      8.60 o 
 -12   3   1        7.38       12.67      3.33 o 
 -11   3   1        3.10        3.86      2.42 o 
 -10   3   1        0.37        0.63      1.93 o 
  -9   3   1       20.38       32.00      3.47 o 
  -8   3   1      149.00      128.60      6.63 o 
  -6   3   1      347.07      359.52     15.15 o 
  -5   3   1       12.47       16.72      4.46 o 
  -4   3   1       20.02       23.41      1.40 o 
  -3   3   1        0.06        0.73      1.09 o 
  -2   3   1      183.14      188.91      6.50 o 
  -1   3   1       39.85       45.42      2.66 o 
   0   3   1       91.26       91.57      7.05 o 
   1   3   1     2427.88     2570.59     95.41 o 
   2   3   1      271.06      296.73     12.27 o 
   3   3   1     3920.64     4268.72    126.93 o 
   4   3   1       66.61       68.80      8.49 o 
   5   3   1       17.46       16.91      2.56 o 
   6   3   1      118.97      129.97      6.06 o 
   7   3   1      217.89      227.76     10.80 o 
   8   3   1       98.69       99.62      5.21 o 
   9   3   1        4.75        4.26      2.47 o 
  10   3   1        1.74        3.62      2.45 o 
  11   3   1       33.91       47.29      7.19 o 
 -13   4   1       64.77       73.53      7.69 o 
 -12   4   1       16.67       17.19      3.29 o 
 -11   4   1      117.71      120.58      6.55 o 
 -10   4   1       12.74       15.76      3.05 o 
  -9   4   1       73.84       60.76      4.79 o 
  -8   4   1       41.38       35.38      3.43 o 
  -6   4   1      832.41      868.23     35.64 o 
  -5   4   1        8.39        6.42      0.91 o 
  -4   4   1       11.81       14.81      2.15 o 
  -3   4   1     1432.93     1476.51     72.03 o 
  -2   4   1        0.62        1.08      0.63 o 
  -1   4   1       56.44       65.09      3.09 o 
   0   4   1      527.43      583.47     17.07 o 
   1   4   1      133.38      120.80      3.21 o 
   2   4   1       90.92       90.01      3.00 o 
   3   4   1     1056.14     1178.29     23.01 o 
   4   4   1      205.56      186.14      6.70 o 
   5   4   1        1.89        0.76      1.46 o 
   6   4   1       18.38       12.29      3.21 o 
   7   4   1      175.85      140.21     13.86 o 
   8   4   1       60.82       61.64      5.54 o 
   9   4   1      223.72      229.94     17.46 o 
  10   4   1        8.95        6.78      5.90 o 
  11   4   1        1.26        7.36      4.65 o 
 -13   5   1        6.24        1.55      3.80 o 
 -12   5   1        0.55        2.06      2.71 o 
 -11   5   1      173.71      163.72     20.76 o 
 -10   5   1       64.39       56.07      5.60 o 
  -9   5   1       85.79       86.89      5.98 o 
  -8   5   1      884.96      787.76     30.75 o 
  -7   5   1        0.39        1.23      1.50 o 
  -6   5   1      138.83      132.52     10.30 o 
  -5   5   1     1932.03     1786.10     53.75 o 
  -4   5   1       81.86       89.46      3.66 o 
  -3   5   1      282.87      257.05      7.42 o 
  -2   5   1      130.99      163.15      4.14 o 
  -1   5   1      264.49      308.59      8.90 o 
   0   5   1      111.20      127.35      5.66 o 
   1   5   1     3037.73     3393.21     66.15 o 
   2   5   1      191.63      203.32      4.85 o 
   3   5   1      110.58      131.13      4.51 o 
   4   5   1       58.88       67.89      3.66 o 
   5   5   1       67.89       65.33      8.68 o 
   6   5   1      453.19      436.51     20.99 o 
   7   5   1       68.40       70.20      5.81 o 
   8   5   1       20.35       13.99      3.25 o 
   9   5   1        2.48        2.02      2.32 o 
  10   5   1        0.06        2.17      4.17 o 
 -13   6   1      196.86      192.47     13.65 o 
 -12   6   1       20.57       15.51      3.70 o 
 -11   6   1      106.69      106.45     17.00 o 
 -10   6   1       10.31        8.13      6.20 o 
  -9   6   1        2.05        2.47      1.98 o 
  -8   6   1        7.11       11.63      6.48 o 
  -7   6   1      321.90      325.23     14.30 o 
  -6   6   1       17.45       12.10      1.37 o 
  -5   6   1      412.71      397.69     10.82 o 
  -4   6   1      279.42      303.83      8.69 o 
  -3   6   1      113.87      120.11      3.08 o 
  -2   6   1      202.31      193.28      4.94 o 
  -1   6   1        4.34        2.94      1.14 o 
   0   6   1       29.99       32.46      1.91 o 
   1   6   1      146.83      196.48      7.36 o 
   2   6   1      124.88      113.15      7.99 o 
   3   6   1       27.62       31.21      3.38 o 
   4   6   1       15.45        7.14      4.04 o 
   5   6   1      429.57      398.86     14.48 o 
   6   6   1        4.90        1.80      2.09 o 
   7   6   1       21.04       20.74      3.72 o 
   8   6   1       22.28       18.48      3.89 o 
   9   6   1       98.95      115.00     20.50 o 
 -13   7   1       97.00      102.04      9.57 o 
 -12   7   1       16.26       11.68      3.74 o 
 -11   7   1       10.31        6.55      3.25 o 
 -10   7   1        1.49        0.31      2.45 o 
  -9   7   1       33.84       30.03      5.97 o 
  -8   7   1      112.07      106.06      7.02 o 
  -7   7   1     1463.89     1393.95     43.17 o 
  -6   7   1        2.21        3.73      1.90 o 
  -5   7   1      882.49      789.35     20.36 o 
  -4   7   1       18.52       20.89      2.05 o 
  -3   7   1        1.45        0.63      1.21 o 
  -2   7   1        8.71        5.46      1.36 o 
  -1   7   1        3.97        7.40      1.50 o 
   0   7   1      455.28      444.82     11.40 o 
   1   7   1     1149.60     1128.70     24.65 o 
   2   7   1      235.37      216.52      5.46 o 
   3   7   1       86.21       70.73      3.90 o 
   4   7   1       46.47       37.29      3.06 o 
   5   7   1       35.14       43.54      4.20 o 
   6   7   1        2.48        0.20      2.10 o 
   7   7   1       42.74       53.36      5.64 o 
   8   7   1       14.00        9.53      3.46 o 
   9   7   1        1.25        0.07      7.07 o 
 -12   8   1       16.55       24.05      4.57 o 
 -11   8   1       78.36       79.31     20.97 o 
 -10   8   1       25.20       28.27      4.38 o 
  -9   8   1       19.01       16.01      3.55 o 
  -8   8   1       64.39       68.04      6.06 o 
  -7   8   1      210.54      245.84     13.66 o 
  -6   8   1        5.87        5.34      1.68 o 
  -5   8   1      295.12      283.18      7.11 o 
  -4   8   1        7.13       13.65      1.59 o 
  -3   8   1      130.61      130.14      3.85 o 
  -2   8   1       82.68       82.47      4.26 o 
  -1   8   1       81.50       89.65      4.95 o 
   0   8   1      108.32      124.93      4.18 o 
   1   8   1     1005.68     1015.88     21.05 o 
   2   8   1       15.73       16.87      2.44 o 
   3   8   1        3.20        4.46      2.06 o 
   4   8   1       17.53       17.46      3.31 o 
   5   8   1       10.04        5.30      2.96 o 
   6   8   1        0.43        1.46      2.47 o 
   7   8   1        2.19       -1.21      2.78 o 
   8   8   1       25.16       37.43      6.98 o 
 -12   9   1      108.55      120.00     10.75 o 
 -11   9   1        7.70       19.27      4.56 o 
 -10   9   1        2.63        5.82      3.32 o 
  -9   9   1       68.47       54.18      5.81 o 
  -8   9   1       19.53       19.93      6.15 o 
  -7   9   1      940.46      873.08     28.43 o 
  -6   9   1       24.51       25.57      3.43 o 
  -5   9   1       94.70      100.43      5.79 o 
  -4   9   1     2174.02     1989.52     39.79 o 
  -3   9   1       64.42       65.88      3.01 o 
  -2   9   1       43.36       48.52      2.74 o 
  -1   9   1       82.88       74.66      3.70 o 
   0   9   1       12.39       21.32      2.03 o 
   1   9   1      278.19      221.83      5.93 o 
   2   9   1      145.96      129.82      6.76 o 
   3   9   1       10.88       13.73      2.59 o 
   4   9   1        2.62        4.70      2.28 o 
   5   9   1       64.09       83.26      5.03 o 
   6   9   1       22.29       21.67      3.89 o 
   7   9   1       20.19       29.99      5.09 o 
 -12  10   1       38.82       44.67      7.53 o 
 -11  10   1        0.13        3.03      3.49 o 
 -10  10   1      200.39      201.08     24.16 o 
  -9  10   1        2.16       -1.25      2.86 o 
  -8  10   1       45.72       48.48      6.56 o 
  -7  10   1       33.15       40.16      3.13 o 
  -6  10   1       24.58       27.94      3.96 o 
  -5  10   1      519.23      505.07     13.21 o 
  -4  10   1        1.24       -1.01      1.45 o 
  -3  10   1        6.32        6.93      2.05 o 
  -2  10   1      309.37      290.06      7.43 o 
  -1  10   1      854.94      827.91     19.47 o 
   0  10   1       69.92       69.82      3.70 o 
   1  10   1       84.68       83.07      4.58 o 
   2  10   1      145.21      148.63      7.65 o 
   3  10   1       26.59       24.63      3.26 o 
   4  10   1      124.21      145.67      6.79 o 
   5  10   1        0.14       -2.36      2.36 o 
   6  10   1       77.30       84.77      6.48 o 
 -11  11   1        0.00       -3.74      3.74 o 
 -10  11   1        2.62        2.62      3.58 o 
  -9  11   1      153.50      172.63     28.41 o 
  -8  11   1        2.97        3.93      2.84 o 
  -7  11   1       70.76       70.10      4.65 o 
  -6  11   1       13.60       14.01      2.51 o 
  -5  11   1        0.70       -1.87      1.87 o 
  -4  11   1      140.10      130.49      5.14 o 
  -3  11   1      578.30      547.79     13.73 o 
  -2  11   1       94.82       96.49      4.52 o 
  -1  11   1       27.16       30.86      2.69 o 
   0  11   1        2.42        4.71      2.22 o 
   1  11   1       32.95       32.53      4.29 o 
   2  11   1       64.23       61.61      5.45 o 
   3  11   1       34.83       44.24      5.17 o 
   4  11   1        2.53        2.33      4.32 o 
   5  11   1       25.34       26.54      4.00 o 
 -11  12   1       52.03       76.09      9.54 o 
 -10  12   1       44.12       50.47      6.71 o 
  -9  12   1        3.40        3.18      3.86 o 
  -8  12   1        9.58        7.64      3.28 o 
  -7  12   1        5.25        7.62      2.67 o 
  -6  12   1        0.73       -0.17      2.07 o 
  -5  12   1        3.61        2.81      2.74 o 
  -4  12   1       15.79       22.28      3.50 o 
  -3  12   1       40.96       33.31      3.74 o 
  -2  12   1      128.27      138.88      7.70 o 
  -1  12   1        8.97        4.56      2.54 o 
   0  12   1        0.08        1.38      2.34 o 
   1  12   1       65.96       55.88      4.77 o 
   2  12   1        4.28        0.69      3.03 o 
   3  12   1        0.46       -0.54      3.06 o 
   4  12   1        9.67        4.66      4.24 o 
 -10  13   1       14.89       14.38      5.69 o 
  -9  13   1       55.65       55.61      6.29 o 
  -8  13   1       48.40       50.44      5.68 o 
  -7  13   1       35.09       33.55      6.25 o 
  -6  13   1      320.60      325.07     11.48 o 
  -5  13   1       66.61       76.17      5.75 o 
  -4  13   1       49.54       44.27      4.68 o 
  -3  13   1       93.49       90.29      4.85 o 
  -2  13   1       29.21       30.00      3.36 o 
  -1  13   1        2.10        3.42      2.96 o 
   0  13   1       62.16       68.63      7.03 o 
   1  13   1        0.90       -2.24      3.06 o 
   2  13   1      224.83      235.11     10.73 o 
   3  13   1      158.20      171.47      9.55 o 
  -8  14   1        0.67       -1.31      6.64 o 
  -7  14   1        1.77        1.32      5.20 o 
  -6  14   1       80.70       86.49      7.27 o 
  -5  14   1        7.99        3.90      3.70 o 
  -4  14   1      149.15      156.56     10.42 o 
  -3  14   1        5.37        0.79      2.65 o 
  -2  14   1       24.56       27.86      4.27 o 
  -1  14   1        6.04        1.53      3.85 o 
   0  14   1        7.11       -0.17      4.37 o 
   1  14   1        5.35       -0.67      4.75 o 
  -6  15   1       97.84      105.66      9.77 o 
  -5  15   1        7.73       15.78      6.01 o 
  -4  15   1        1.77       -5.10      5.10 o 
  -3  15   1      150.33      159.15     10.97 o 
  -2  15   1        0.92       -0.57      4.53 o 
   0 -15   2       44.32       35.64     11.46 o 
   1 -15   2        8.16       -1.05      4.69 o 
   2 -15   2       40.90       45.91      5.31 o 
   3 -15   2       10.19       11.41      3.42 o 
   4 -15   2        2.49        2.36      4.67 o 
   5 -15   2        3.68        1.03      5.12 o 
   6 -15   2      168.93      183.60     14.49 o 
  -2 -14   2      321.46      332.89     16.42 o 
  -1 -14   2       51.32       61.36      7.28 o 
   0 -14   2        5.48        2.23      3.82 o 
   1 -14   2      401.58      392.38     13.20 o 
   2 -14   2        1.91        6.07      2.91 o 
   3 -14   2      185.51      173.83      6.77 o 
   4 -14   2       29.60       30.09      5.09 o 
   5 -14   2        4.41        6.73      3.53 o 
   6 -14   2        2.17       -1.80      3.92 o 
   7 -14   2       60.59       66.77      6.49 o 
   8 -14   2        3.36        5.54      7.13 o 
  -4 -13   2        4.91       -8.21      8.21 o 
  -3 -13   2       74.36       61.62     12.53 o 
  -2 -13   2      193.76      201.55     12.48 o 
  -1 -13   2        2.31       -1.77      3.57 o 
   0 -13   2        5.69        5.20      3.63 o 
   1 -13   2        9.43        9.73      2.83 o 
   2 -13   2       42.10       51.12      3.83 o 
   3 -13   2        1.25        2.38      2.47 o 
   4 -13   2        5.03        1.89      2.43 o 
   5 -13   2       21.11       19.30      3.82 o 
   6 -13   2       62.03       65.94      6.09 o 
   7 -13   2       65.68       63.88      6.32 o 
   8 -13   2       88.28       85.01      6.91 o 
   9 -13   2       15.30        6.94      6.73 o 
  10 -13   2       83.92       66.27      9.82 o 
  -5 -12   2       51.66       65.52      6.21 o 
  -4 -12   2      172.12      185.08      8.36 o 
  -3 -12   2        9.51        1.46      4.91 o 
  -2 -12   2       63.09       60.15      5.75 o 
  -1 -12   2        8.66        9.27      3.61 o 
   0 -12   2       10.27        7.29      2.86 o 
   1 -12   2       55.29       57.69      3.77 o 
   2 -12   2        0.00       -1.23      2.34 o 
   3 -12   2        6.95        3.90      2.50 o 
   4 -12   2        0.24        4.04      2.32 o 
   5 -12   2      155.56      147.19      7.07 o 
   6 -12   2        9.23        5.29      4.56 o 
   7 -12   2       32.28       39.59      4.84 o 
   8 -12   2       31.10       33.86      3.88 o 
   9 -12   2        0.45        0.83      2.58 o 
  10 -12   2       17.66       28.01      4.31 o 
  -6 -11   2      118.01      111.85      9.33 o 
  -5 -11   2        0.87        3.89      2.78 o 
  -4 -11   2        7.79        7.83      2.80 o 
  -3 -11   2        0.00       -0.58      2.28 o 
  -2 -11   2       98.79      109.46      9.45 o 
  -1 -11   2        4.74        4.27      2.76 o 
   0 -11   2       26.82       26.71      2.70 o 
   1 -11   2       78.44       91.22      4.46 o 
   2 -11   2       23.08       19.57      2.67 o 
   3 -11   2        1.17        1.29      2.09 o 
   4 -11   2       61.82       65.14      3.71 o 
   5 -11   2       32.75       23.73      3.43 o 
   6 -11   2       44.28       44.64      3.87 o 
   7 -11   2       11.75       10.19      2.69 o 
   8 -11   2       24.30       24.58      2.95 o 
   9 -11   2      120.83      125.74     12.77 o 
  10 -11   2        0.12        1.61      3.70 o 
  11 -11   2       22.48       23.30      6.22 o 
  -7 -10   2       77.02       85.85      8.61 o 
  -6 -10   2       11.07        9.89      3.53 o 
  -5 -10   2        9.20       10.73      3.37 o 
  -4 -10   2       16.30       22.47      6.35 o 
  -3 -10   2      140.26      146.48      7.64 o 
  -2 -10   2        4.34        5.59      2.30 o 
  -1 -10   2      338.86      325.26      9.34 o 
   0 -10   2        0.49       -0.62      1.57 o 
   1 -10   2       28.74       21.81      2.53 o 
   2 -10   2      160.16      140.53      5.26 o 
   3 -10   2        5.06        5.35      2.02 o 
   4 -10   2      237.89      215.05      6.01 o 
   5 -10   2      100.78      110.68      4.89 o 
   6 -10   2        0.45        0.53      1.85 o 
   7 -10   2       42.60       45.30      3.37 o 
   8 -10   2       12.06       11.41      4.54 o 
   9 -10   2      130.96      129.21      7.46 o 
  10 -10   2       36.69       38.24      5.65 o 
  11 -10   2       62.02       73.46      7.75 o 
  -8  -9   2       18.29       36.79      7.38 o 
  -7  -9   2      161.45      159.32      8.70 o 
  -6  -9   2       11.38        9.23      3.17 o 
  -5  -9   2       39.63       38.82      4.97 o 
  -4  -9   2       10.01        2.90      2.05 o 
  -3  -9   2        8.22        3.59      2.54 o 
  -2  -9   2      202.16      220.40      8.43 o 
  -1  -9   2      196.44      210.65      7.43 o 
   0  -9   2      671.16      641.61     13.95 o 
   1  -9   2       60.58       66.89      3.19 o 
   2  -9   2      298.73      290.59      8.12 o 
   3  -9   2       31.36       27.12      2.26 o 
   4  -9   2        4.30        3.43      1.58 o 
   5  -9   2     1154.83     1096.09     25.79 o 
   6  -9   2       21.77       20.11      2.64 o 
   7  -9   2        0.07       -0.14      1.91 o 
   8  -9   2       18.21       14.00      3.19 o 
   9  -9   2       57.54       56.16      4.93 o 
  10  -9   2      132.48      118.97     23.47 o 
  11  -9   2        6.39        8.16      4.33 o 
  12  -9   2       23.31       28.72      6.57 o 
  -9  -8   2      108.11      124.00     11.46 o 
  -8  -8   2        4.29        0.77      3.00 o 
  -7  -8   2        3.51        2.15      2.79 o 
  -6  -8   2      156.60      162.70      8.19 o 
  -5  -8   2       35.48       45.28      4.37 o 
  -4  -8   2       96.29       87.09      5.49 o 
  -3  -8   2        1.57        2.30      2.09 o 
  -2  -8   2       12.91       11.30      1.89 o 
  -1  -8   2       56.44       58.79      2.69 o 
   0  -8   2      925.63      896.52     18.63 o 
   1  -8   2        1.52        2.66      1.33 o 
   2  -8   2       55.69       52.01      2.94 o 
   3  -8   2      386.26      376.97      8.69 o 
   4  -8   2      228.55      227.59      6.34 o 
   5  -8   2      381.45      364.97      9.88 o 
   6  -8   2       41.50       39.88      3.07 o 
   7  -8   2        7.66        4.77      2.06 o 
   8  -8   2      373.09      333.57     12.81 o 
   9  -8   2       12.59       10.03      2.86 o 
  10  -8   2       10.23       18.12      4.12 o 
  11  -8   2        0.06        2.31      5.61 o 
  12  -8   2       23.30       23.75      5.97 o 
  -9  -7   2      126.40      168.02     12.97 o 
  -8  -7   2       79.23       98.52      7.31 o 
  -7  -7   2       12.66       16.44      3.17 o 
  -6  -7   2       52.25       43.83      4.74 o 
  -5  -7   2       11.31       14.65      2.85 o 
  -4  -7   2      359.07      313.89     11.84 o 
  -3  -7   2       32.09       32.41      2.48 o 
  -2  -7   2      271.49      270.62      7.51 o 
  -1  -7   2       16.94       17.47      3.07 o 
   0  -7   2      616.76      756.94     15.79 o 
   1  -7   2        0.42        0.13      1.13 o 
   2  -7   2       34.57       49.61      2.67 o 
   3  -7   2      720.22      786.77     17.61 o 
   4  -7   2       12.57       15.27      1.88 o 
   5  -7   2      120.72      136.55      5.13 o 
   6  -7   2      395.57      386.73     11.74 o 
   7  -7   2       44.21       49.19      4.10 o 
   8  -7   2      130.71      121.94      6.29 o 
   9  -7   2       35.53       31.99      6.30 o 
  10  -7   2        3.58        3.77      2.90 o 
  11  -7   2       87.07       87.91     13.25 o 
  12  -7   2      176.23      175.01     13.33 o 
 -10  -6   2        4.18        4.46      4.10 o 
  -9  -6   2        2.28        2.67      3.49 o 
  -8  -6   2        2.73        6.32      2.83 o 
  -7  -6   2       91.97       91.61      5.60 o 
  -6  -6   2       16.04       10.83      2.40 o 
  -5  -6   2       60.40       59.87      6.07 o 
  -4  -6   2       57.91       57.02      5.62 o 
  -3  -6   2       52.77       59.63      2.84 o 
  -2  -6   2        4.53        9.32      1.86 o 
  -1  -6   2        0.26        3.30      1.04 o 
   0  -6   2       70.94       80.81      2.80 o 
   1  -6   2        0.06        4.27      1.12 o 
   2  -6   2       11.59        6.64      1.26 o 
   3  -6   2       54.80       54.67      2.75 o 
   4  -6   2        0.23        2.85      0.93 o 
   5  -6   2        5.59        3.90      2.41 o 
   6  -6   2       40.40       41.36      4.51 o 
   7  -6   2      453.45      416.98     14.52 o 
   8  -6   2       19.88       25.49      2.97 o 
   9  -6   2        1.63        1.91      2.45 o 
  10  -6   2       12.27        8.95      3.19 o 
  11  -6   2        0.00       -0.18      2.95 o 
  12  -6   2        3.47        7.39      6.70 o 
 -11  -5   2        7.10        9.47      4.68 o 
 -10  -5   2       10.16       11.05      3.24 o 
  -9  -5   2       12.93       12.66      3.21 o 
  -8  -5   2        0.34        3.74      2.44 o 
  -7  -5   2      146.79      121.22      6.87 o 
  -6  -5   2        0.06        4.68      2.67 o 
  -5  -5   2      142.02      131.75      6.56 o 
  -4  -5   2      217.70      220.69     13.78 o 
  -3  -5   2      203.87      239.37      7.65 o 
  -2  -5   2      591.60      686.93     22.14 o 
  -1  -5   2       84.41       88.01      3.86 o 
   0  -5   2     1816.04     1930.47     42.92 o 
   1  -5   2     2514.59     2746.74     77.00 o 
   2  -5   2      487.75      530.98     13.01 o 
   3  -5   2       17.96       31.50      2.27 o 
   4  -5   2       47.76       49.65      3.76 o 
   5  -5   2       60.97       65.85      2.73 o 
   6  -5   2      765.39      766.65     35.90 o 
   7  -5   2        3.47        5.87      1.88 o 
   8  -5   2      132.17      155.33      6.85 o 
   9  -5   2        0.05        0.96      2.18 o 
  10  -5   2        5.22        3.54      2.68 o 
  11  -5   2        2.68        5.26      7.10 o 
  12  -5   2        9.05        8.06      5.25 o 
 -11  -4   2       16.15       25.66      5.58 o 
 -10  -4   2        3.40        1.83      2.82 o 
  -9  -4   2        5.80        4.82      4.26 o 
  -8  -4   2       40.43       41.58      5.65 o 
  -7  -4   2        0.13        1.36      1.57 o 
  -6  -4   2     1024.27      958.86     30.34 o 
  -5  -4   2      456.76      457.78     32.32 o 
  -4  -4   2      202.02      193.03      7.69 o 
  -3  -4   2       41.52       49.71      4.70 o 
  -2  -4   2     3666.71     4017.55    112.01 o 
  -1  -4   2       37.33       31.65      6.63 o 
   0  -4   2     2552.83     2599.71    135.20 o 
   1  -4   2      367.60      345.25      9.68 o 
   2  -4   2        0.01       -0.88      0.88 o 
   3  -4   2        0.16        0.02      0.86 o 
   4  -4   2      264.83      301.90      8.78 o 
   5  -4   2       24.61       22.89      2.53 o 
   6  -4   2      237.78      253.27     10.17 o 
   7  -4   2        0.13        0.72      1.38 o 
   8  -4   2      469.71      429.25     17.85 o 
   9  -4   2        0.52       -0.37      1.92 o 
  10  -4   2        0.03       -0.43      2.21 o 
  11  -4   2        4.36        5.16      3.01 o 
  12  -4   2       78.74       78.45      6.23 o 
 -11  -3   2       42.05       55.79      5.63 o 
 -10  -3   2      119.46      126.78      7.82 o 
  -9  -3   2       30.33       29.64      3.76 o 
  -8  -3   2      329.17      360.09     23.55 o 
  -7  -3   2       53.76       55.23      3.72 o 
  -6  -3   2        0.20       -0.29      2.13 o 
  -5  -3   2      416.45      406.63     13.94 o 
  -4  -3   2       61.78       62.56      3.53 o 
  -3  -3   2      258.84      234.23      9.55 o 
  -2  -3   2      854.81     1018.87     38.71 o 
  -1  -3   2       25.08       31.17      3.83 o 
   0  -3   2       38.37       75.21      5.10 o 
   1  -3   2      403.06      437.07     15.56 o 
   2  -3   2       35.22       32.00      4.69 o 
   3  -3   2      753.77      786.72     26.35 o 
   4  -3   2       79.47       74.04      3.04 o 
   5  -3   2      577.74      611.85     15.93 o 
   6  -3   2       54.50       58.48      2.83 o 
   7  -3   2        4.59        5.07      1.78 o 
   8  -3   2        6.08        6.11      2.02 o 
   9  -3   2      124.95      120.23      7.12 o 
  10  -3   2       13.07        8.55      2.75 o 
  11  -3   2       17.30       13.33      3.44 o 
  12  -3   2      134.88      153.16      9.33 o 
 -12  -2   2       99.72      121.02     10.06 o 
 -11  -2   2       10.62        7.65      3.30 o 
 -10  -2   2        2.07        3.18      2.40 o 
  -9  -2   2       10.96        8.93      2.42 o 
  -8  -2   2      116.66      126.68      6.89 o 
  -7  -2   2       23.63       30.49      6.55 o 
  -6  -2   2        6.67        7.87      1.44 o 
  -5  -2   2      516.79      461.63     14.89 o 
  -4  -2   2      965.89     1075.24     57.75 o 
  -3  -2   2       16.59       18.72      2.42 o 
  -2  -2   2      684.31      674.72     21.25 o 
  -1  -2   2     5141.10     5328.82    134.40 o 
   0  -2   2     1721.53     1739.99     44.21 o 
   1  -2   2     4200.47     4456.31    112.39 o 
   2  -2   2      909.69      886.23     22.79 o 
   3  -2   2      174.67      174.75      5.00 o 
   4  -2   2      480.54      494.34     12.91 o 
   5  -2   2       54.16       54.76      4.75 o 
   6  -2   2       23.74       26.88      3.05 o 
   7  -2   2      105.16      121.07     10.61 o 
   8  -2   2        0.11       -0.24      1.64 o 
   9  -2   2      116.16      113.32      6.85 o 
  10  -2   2       68.18       75.36      6.00 o 
  11  -2   2        1.17        3.74      2.77 o 
  12  -2   2       18.26       18.48      3.99 o 
 -12  -1   2        7.19       10.37      3.31 o 
 -11  -1   2        0.58        2.64      2.49 o 
 -10  -1   2        1.40       -0.66      2.05 o 
  -9  -1   2        2.60        1.00      1.93 o 
  -8  -1   2      199.50      198.94      9.24 o 
  -7  -1   2     2657.25     2472.87     74.31 o 
  -6  -1   2       68.33       71.98      5.49 o 
  -5  -1   2        5.32        2.23      1.09 o 
  -4  -1   2        1.45        0.79      0.66 o 
  -3  -1   2        0.43        1.27      0.80 o 
  -2  -1   2       15.88       20.46      1.89 o 
  -1  -1   2      561.58      531.08     28.77 o 
   0  -1   2        1.00        1.54      0.53 o 
   1  -1   2     7739.37     7549.27    176.05 o 
   2  -1   2      301.57      316.13      9.60 o 
   3  -1   2     1088.22     1166.79     29.06 o 
   4  -1   2       30.83       29.10      1.85 o 
   5  -1   2        0.26        0.22      0.66 o 
   6  -1   2      184.89      152.56     17.92 o 
   7  -1   2      280.88      268.38      9.48 o 
   8  -1   2      398.80      403.48     13.52 o 
   9  -1   2       90.90      104.36      6.76 o 
  10  -1   2       44.91       41.29      4.68 o 
  11  -1   2       57.50       68.83      6.25 o 
  12  -1   2        0.82        1.87      4.31 o 
 -12   0   2       27.76       29.22      4.23 o 
 -11   0   2       16.48       19.43      3.47 o 
 -10   0   2      108.55       97.39      6.23 o 
  -9   0   2      532.20      533.35     21.36 o 
  -8   0   2      243.63      226.88     10.09 o 
  -7   0   2        8.52        5.36      1.44 o 
  -6   0   2      143.63      136.05      5.20 o 
  -5   0   2      825.30      810.76     19.72 o 
  -4   0   2     3115.08     3193.95    102.60 o 
  -3   0   2        1.14        2.64      0.59 o 
  -2   0   2     3134.51     2967.04     77.80 o 
  -1   0   2      634.29      597.85     20.86 o 
   0   0   2      659.30      498.47     18.97 o 
   1   0   2      852.67      920.55     27.23 o 
   2   0   2     1136.16     1089.39     31.73 o 
   3   0   2      120.09      122.22      3.44 o 
   4   0   2     1398.77     1512.67     35.88 o 
   5   0   2      144.14      162.38      4.72 o 
   6   0   2      113.89      114.12      9.45 o 
   7   0   2      184.17      163.03      8.13 o 
   8   0   2        3.99        6.10      3.36 o 
   9   0   2      179.93      190.43      9.84 o 
  10   0   2        7.00        9.83      2.96 o 
  11   0   2       35.81       37.03      4.87 o 
  12   0   2        0.82        6.45      4.53 o 
 -13   1   2       46.58       47.45      6.64 o 
 -12   1   2       78.60      103.16     10.30 o 
 -11   1   2        2.77        8.06      2.69 o 
 -10   1   2       11.72        8.31      2.53 o 
  -9   1   2      236.24      218.26     10.05 o 
  -8   1   2       15.24       19.48      2.41 o 
  -7   1   2       60.03       67.99      2.87 o 
  -6   1   2      328.67      327.74      9.57 o 
  -5   1   2       13.59       19.19      1.70 o 
  -4   1   2     2224.04     2160.82     56.79 o 
  -3   1   2       20.07       16.61      1.02 o 
  -2   1   2     3036.73     2883.27     67.55 o 
  -1   1   2     8790.34     8899.88    559.08 o 
   0   1   2      509.45      495.75     13.65 o 
   1   1   2     1851.86     1758.17     41.02 o 
   2   1   2     3152.22     3139.52     84.45 o 
   3   1   2      745.37      771.81     18.71 o 
   4   1   2       95.45      104.16      3.38 o 
   5   1   2      153.26      162.39      4.76 o 
   6   1   2      241.34      240.08     10.62 o 
   7   1   2     1031.21      938.02     35.65 o 
   8   1   2        0.01       -0.11      1.80 o 
   9   1   2        0.59        4.76      2.44 o 
  10   1   2      240.92      261.81     12.81 o 
  11   1   2        1.80        0.12      4.28 o 
  12   1   2        0.24       -3.61      4.24 o 
 -13   2   2      121.08      131.31     10.44 o 
 -12   2   2       24.57       30.05      5.86 o 
 -11   2   2       43.96       40.39      8.22 o 
 -10   2   2      104.46       92.91      6.46 o 
  -9   2   2       39.87       40.53      8.06 o 
  -8   2   2        4.01        3.66      0.98 o 
  -7   2   2      379.17      392.45     11.16 o 
  -6   2   2      180.12      187.88      5.85 o 
  -5   2   2       53.00       62.52      2.44 o 
  -4   2   2      251.97      218.51      5.50 o 
  -3   2   2     2374.77     2314.78     54.55 o 
  -2   2   2      338.46      355.17     16.50 o 
  -1   2   2     3457.29     3775.08    130.38 o 
   0   2   2       22.62       26.17      1.84 o 
   1   2   2     1153.91     1189.28     34.44 o 
   2   2   2      974.92     1016.92     24.48 o 
   3   2   2      782.03      820.35     19.98 o 
   4   2   2      254.72      278.30     19.84 o 
   5   2   2        7.66        4.18      1.36 o 
   6   2   2      150.09      137.63     10.19 o 
   7   2   2       67.78       61.14      9.34 o 
   8   2   2        6.64       12.34      2.87 o 
   9   2   2       10.46       12.47      3.28 o 
  10   2   2       73.85       74.23      6.80 o 
  11   2   2        7.17        4.93      3.17 o 
 -13   3   2       82.26       97.66      8.89 o 
 -12   3   2       31.41       40.36      4.65 o 
 -11   3   2       11.13        9.27      2.64 o 
 -10   3   2      111.86      100.03      6.20 o 
  -9   3   2      146.91      149.78      7.63 o 
  -8   3   2      130.18      128.58      9.25 o 
  -7   3   2      267.80      261.55     10.97 o 
  -6   3   2       77.05       94.88      3.42 o 
  -5   3   2       86.01       92.12      3.07 o 
  -4   3   2      249.24      254.03      6.53 o 
  -3   3   2      491.77      581.55     22.98 o 
  -2   3   2       81.01       78.01      3.41 o 
  -1   3   2       70.20       66.99      3.12 o 
   0   3   2     5472.05     5386.07    163.13 o 
   1   3   2     1866.11     1946.77     59.67 o 
   2   3   2       22.11       25.56      2.76 o 
   3   3   2       48.87       53.28      3.74 o 
   4   3   2      164.67      159.80      6.48 o 
   5   3   2      303.96      292.87     10.59 o 
   6   3   2      179.02      159.05      6.98 o 
   7   3   2      731.96      724.90     28.68 o 
   8   3   2      121.94      120.47      7.49 o 
   9   3   2       39.37       38.77      4.13 o 
  10   3   2       68.99       69.87      5.71 o 
  11   3   2       81.19       95.11      9.36 o 
 -13   4   2       18.80       23.72      4.82 o 
 -12   4   2        9.67        8.42      2.68 o 
 -11   4   2       44.90       41.62      6.71 o 
 -10   4   2        2.83        1.65      1.88 o 
  -9   4   2      172.77      199.41     15.99 o 
  -8   4   2      213.31      196.91     12.58 o 
  -7   4   2       47.85       57.49      5.24 o 
  -6   4   2       83.15      157.98     12.98 o 
  -5   4   2       96.73      118.90     10.13 o 
  -4   4   2     1589.23     1665.95     54.06 o 
  -3   4   2      121.92      115.65      7.18 o 
  -2   4   2      280.20      292.51      7.42 o 
  -1   4   2       88.39       78.78      4.24 o 
   0   4   2      353.38      370.18     10.21 o 
   1   4   2      287.18      315.51      6.94 o 
   2   4   2        2.58        3.10      0.69 o 
   3   4   2     1647.03     1677.46     35.08 o 
   4   4   2      226.15      235.88      7.25 o 
   5   4   2       12.48       19.07      2.58 o 
   6   4   2      923.91      915.89     29.37 o 
   7   4   2      311.00      332.18     15.02 o 
   8   4   2        0.81        4.01      1.99 o 
   9   4   2       28.39       25.24      6.70 o 
  10   4   2        5.53        3.36      2.83 o 
 -13   5   2      160.78      189.26     13.21 o 
 -12   5   2       53.27       72.64     18.07 o 
 -11   5   2        0.27        3.34      2.60 o 
 -10   5   2        9.32        5.45      4.47 o 
  -9   5   2       94.52       68.39      6.02 o 
  -8   5   2        0.12        4.72      1.91 o 
  -7   5   2       12.25        4.17      4.42 o 
  -6   5   2       32.89       56.29     12.42 o 
  -5   5   2       72.36       56.04      5.71 o 
  -4   5   2       57.99       59.07      2.27 o 
  -3   5   2        3.50       -0.55      0.93 o 
  -2   5   2      776.80      873.25     17.50 o 
  -1   5   2     2243.40     2468.14     54.67 o 
   0   5   2      775.73      739.38     17.14 o 
   1   5   2     1330.37     1330.44     26.55 o 
   2   5   2      718.05      716.96     14.80 o 
   3   5   2      305.75      327.77      9.56 o 
   4   5   2       43.56       38.12      2.73 o 
   5   5   2       68.75       66.14      4.45 o 
   6   5   2        0.01        0.22      1.88 o 
   7   5   2       28.89       28.63      3.99 o 
   8   5   2       19.49       18.41      5.55 o 
   9   5   2        3.96        7.72      3.03 o 
  10   5   2        2.52        0.60      3.84 o 
 -13   6   2      102.26      123.04     10.06 o 
 -12   6   2        1.37        0.14      2.80 o 
 -11   6   2       40.52       25.29      9.53 o 
 -10   6   2        3.41        7.54      2.53 o 
  -9   6   2        6.17        3.91      2.26 o 
  -8   6   2      125.25      139.11      9.37 o 
  -7   6   2       31.52       25.94      3.32 o 
  -6   6   2      220.45      194.69      5.98 o 
  -5   6   2      282.41      275.23      8.69 o 
  -4   6   2      119.48      134.87      3.99 o 
  -3   6   2       15.12       15.98      1.15 o 
  -2   6   2        0.23        0.67      0.88 o 
  -1   6   2      416.91      433.12     10.72 o 
   0   6   2      106.43      100.59      3.85 o 
   1   6   2      195.36      182.44      4.82 o 
   2   6   2     1247.80     1199.28     24.25 o 
   3   6   2      163.51      162.86      5.98 o 
   4   6   2     1148.61     1146.66     29.54 o 
   5   6   2       45.39       38.83      6.41 o 
   6   6   2       61.95       51.85      4.59 o 
   7   6   2       10.12        9.36      3.10 o 
   8   6   2        8.87        7.50      3.12 o 
   9   6   2        1.33        1.40      2.98 o 
 -13   7   2        2.40       -3.45      3.45 o 
 -12   7   2      103.12      107.98     24.10 o 
 -11   7   2       71.68       78.52      6.44 o 
 -10   7   2       21.52       22.72      3.74 o 
  -9   7   2        1.97        3.15      2.86 o 
  -8   7   2       17.25       15.67      5.99 o 
  -7   7   2      277.68      284.64     16.53 o 
  -6   7   2        4.84        3.07      1.25 o 
  -5   7   2       41.93       57.71      7.05 o 
  -4   7   2      102.95      101.65      3.75 o 
  -3   7   2      495.78      531.66     11.44 o 
  -2   7   2      194.22      213.78      5.07 o 
  -1   7   2       20.27       25.30      2.21 o 
   0   7   2       34.20       48.54      3.67 o 
   1   7   2       44.02       40.83      2.26 o 
   2   7   2     1062.81     1054.85     21.60 o 
   3   7   2      952.47      925.80     24.29 o 
   4   7   2      243.58      225.11      7.81 o 
   5   7   2       70.44       71.96      4.29 o 
   6   7   2       16.52       12.19      2.93 o 
   7   7   2       23.67       24.34      4.25 o 
   8   7   2        4.84        5.59      3.53 o 
   9   7   2       45.16       48.94      8.05 o 
 -13   8   2       33.01       32.15      6.07 o 
 -12   8   2      136.47      130.24      9.59 o 
 -11   8   2       72.10       72.51      6.74 o 
 -10   8   2        3.89        6.68      6.99 o 
  -9   8   2       30.57       29.86      4.37 o 
  -8   8   2      626.99      551.37     28.13 o 
  -7   8   2      144.39      133.94      7.98 o 
  -6   8   2      339.35      331.03      8.99 o 
  -5   8   2      547.84      519.57     13.15 o 
  -4   8   2        7.76       14.06      2.09 o 
  -3   8   2      325.76      354.81      7.60 o 
  -2   8   2      364.07      334.33      7.34 o 
  -1   8   2     1083.99     1075.20     35.07 o 
   0   8   2       30.30       30.55      2.29 o 
   1   8   2        2.63        7.35      1.66 o 
   2   8   2      409.26      418.90     12.39 o 
   3   8   2       90.55       84.76      4.61 o 
   4   8   2        2.58        0.78      2.04 o 
   5   8   2        9.78        7.49      2.64 o 
   6   8   2      272.89      299.81     12.69 o 
   7   8   2       11.18       19.07      4.50 o 
   8   8   2       71.37       78.02      7.99 o 
 -12   9   2        6.47       13.21      4.18 o 
 -11   9   2       76.84       84.60     21.08 o 
 -10   9   2      163.15      173.01     13.55 o 
  -9   9   2        4.37        6.15      3.08 o 
  -8   9   2       37.15       38.51     12.82 o 
  -7   9   2        0.56        3.06      3.75 o 
  -6   9   2        2.80        0.31      1.51 o 
  -5   9   2     1162.05     1116.79     26.22 o 
  -4   9   2      267.47      235.97      7.25 o 
  -3   9   2       10.74       16.30      1.96 o 
  -2   9   2      209.50      211.77      5.90 o 
  -1   9   2      157.05      162.81      5.04 o 
   0   9   2       64.76       61.94      3.40 o 
   1   9   2       57.97       47.09      5.27 o 
   2   9   2      137.98      140.71      9.59 o 
   3   9   2        2.39        3.38      2.31 o 
   4   9   2       12.02       20.94      3.06 o 
   5   9   2       10.88        8.65      2.89 o 
   6   9   2       33.93       40.47      3.82 o 
   7   9   2      208.84      219.15     36.76 o 
 -12  10   2        8.20        8.62      4.75 o 
 -11  10   2       23.00       31.75      5.23 o 
 -10  10   2       25.75       27.78      4.88 o 
  -9  10   2       28.81       33.12      8.84 o 
  -8  10   2        4.12        3.89      2.99 o 
  -7  10   2       97.16       91.01      5.57 o 
  -6  10   2       15.51       14.22      2.30 o 
  -5  10   2      159.50      171.06      6.08 o 
  -4  10   2     1263.54     1191.14     36.36 o 
  -3  10   2       37.37       33.54      2.80 o 
  -2  10   2      457.09      415.19      9.81 o 
  -1  10   2       19.99       18.11      2.20 o 
   0  10   2       55.99       60.52      3.28 o 
   1  10   2      157.68      172.78      6.78 o 
   2  10   2        8.64        6.83      3.31 o 
   3  10   2       69.37       69.82      4.77 o 
   4  10   2       55.44       64.24      4.81 o 
   5  10   2        4.37       -1.05      2.45 o 
   6  10   2        7.85       11.65      6.79 o 
 -11  11   2        6.22        2.38      4.01 o 
 -10  11   2        4.87        9.07      3.85 o 
  -9  11   2        0.32       -0.24      3.36 o 
  -8  11   2        5.35        4.90      3.48 o 
  -7  11   2        8.30        9.91      3.21 o 
  -6  11   2       72.51       68.52      6.40 o 
  -5  11   2       38.75       42.13      3.46 o 
  -4  11   2        5.22        4.14      2.61 o 
  -3  11   2      114.10      116.01      5.28 o 
  -2  11   2       67.89       66.12      3.88 o 
  -1  11   2       56.82       70.64      4.45 o 
   0  11   2       69.47       79.50      4.18 o 
   1  11   2      151.28      132.08      6.41 o 
   2  11   2        1.29       -2.16      2.54 o 
   3  11   2        5.05        1.50      2.97 o 
   4  11   2       13.86       16.42      3.67 o 
   5  11   2        0.05       -4.87      4.87 o 
 -11  12   2        7.86        4.51      4.76 o 
 -10  12   2        0.27        2.70      5.46 o 
  -9  12   2       15.37       19.49     12.26 o 
  -8  12   2       57.01       64.48      5.62 o 
  -7  12   2       23.02       21.76      5.87 o 
  -6  12   2      114.90      121.25      5.60 o 
  -5  12   2        0.05       -2.64      2.87 o 
  -4  12   2       60.27       54.41      4.57 o 
  -3  12   2       36.11       38.46      3.30 o 
  -2  12   2       56.08       51.22      3.69 o 
  -1  12   2       85.74      105.98      5.00 o 
   0  12   2       65.65       63.98      4.01 o 
   1  12   2        8.85        9.08      3.32 o 
   2  12   2       41.83       33.49      4.28 o 
   3  12   2       83.94       84.22      5.91 o 
   4  12   2       40.25       50.24      6.11 o 
 -10  13   2       77.79       97.32     11.38 o 
  -9  13   2        9.57       11.39      4.11 o 
  -8  13   2        7.49        4.45      3.61 o 
  -7  13   2      111.20      121.20      9.82 o 
  -6  13   2        5.67        3.52      4.01 o 
  -5  13   2       24.24       32.82      5.10 o 
  -4  13   2       52.78       43.93      4.64 o 
  -3  13   2        4.57        4.05      2.62 o 
  -2  13   2       25.93       25.42      3.19 o 
  -1  13   2        0.09        1.76      2.98 o 
   0  13   2        0.01       -3.07      3.07 o 
   1  13   2        8.57        8.09      3.47 o 
   2  13   2      157.21      156.01      8.74 o 
  -8  14   2        0.00       -6.08      6.08 o 
  -7  14   2       51.12       58.13      9.59 o 
  -6  14   2        1.37        2.88      4.17 o 
  -5  14   2        2.81        0.81      4.05 o 
  -4  14   2        4.97       -1.63      4.09 o 
  -3  14   2       63.35       52.65      6.04 o 
  -2  14   2       66.93       66.62      5.01 o 
  -1  14   2       37.94       38.66      6.16 o 
   0  14   2        0.89       -1.08      7.27 o 
   1  14   2        3.87       -4.49      4.49 o 
  -6  15   2       84.55       95.99      9.05 o 
  -5  15   2        1.51       -4.01      5.16 o 
  -4  15   2        6.16       -2.27      5.18 o 
  -3  15   2        0.41       -1.89      5.21 o 
  -2  15   2       53.84       62.69      8.04 o 
   0 -15   3        1.48        3.54      4.82 o 
   1 -15   3       68.30       61.22      7.20 o 
   2 -15   3        0.79        0.89      3.63 o 
   3 -15   3      147.87      170.85      7.18 o 
   4 -15   3       11.62        8.06      4.19 o 
   5 -15   3        2.49       -1.57      7.00 o 
   6 -15   3      238.37      237.38     16.76 o 
  -2 -14   3       36.05       26.69      6.32 o 
  -1 -14   3        3.72        6.27      4.98 o 
   0 -14   3      115.69      125.44      8.25 o 
   1 -14   3       14.24       11.60      3.65 o 
   2 -14   3       14.22       16.43      3.22 o 
   3 -14   3       47.22       41.99      3.90 o 
   4 -14   3       73.41       73.79      4.62 o 
   5 -14   3       32.91       35.80      5.07 o 
   6 -14   3      178.23      192.58     13.90 o 
   7 -14   3        0.51        3.00      4.00 o 
   8 -14   3        0.19        1.81      7.13 o 
  -4 -13   3       90.58       76.37      8.43 o 
  -3 -13   3       71.17       86.54      8.56 o 
  -2 -13   3      112.85      143.59     12.87 o 
  -1 -13   3       25.42       18.53      4.41 o 
   0 -13   3        1.67       -2.87      2.87 o 
   1 -13   3        2.71        3.87      3.05 o 
   2 -13   3        0.19       -1.77      2.44 o 
   3 -13   3       30.66       33.03      3.41 o 
   4 -13   3       12.61       13.62      2.79 o 
   5 -13   3       40.47       39.37      4.52 o 
   6 -13   3      217.66      206.78      9.96 o 
   7 -13   3      168.64      172.51      9.43 o 
   8 -13   3       61.76       68.02      8.72 o 
   9 -13   3       31.02       29.39      7.78 o 
  -5 -12   3        7.26        9.34      3.94 o 
  -4 -12   3       49.67       43.81      5.78 o 
  -3 -12   3       34.87       48.93      7.21 o 
  -2 -12   3        0.26       -3.26      3.26 o 
  -1 -12   3        4.76        6.02      3.42 o 
   0 -12   3        8.44        8.11      2.86 o 
   1 -12   3        9.69        2.14      2.37 o 
   2 -12   3        1.83       -2.30      2.30 o 
   3 -12   3        1.35       -0.69      2.32 o 
   4 -12   3       36.53       40.20      3.33 o 
   5 -12   3       24.91       26.81      3.61 o 
   6 -12   3        1.62        3.09      3.30 o 
   7 -12   3        2.06        1.22      3.46 o 
   8 -12   3       66.95       78.93      6.25 o 
   9 -12   3        0.28        1.74      2.50 o 
  10 -12   3       53.87       68.29      4.97 o 
  -6 -11   3       24.67       33.74      5.81 o 
  -5 -11   3       17.24       22.92      4.16 o 
  -4 -11   3        0.75        2.72      2.62 o 
  -3 -11   3       94.91      104.12      5.72 o 
  -2 -11   3        2.31        3.14      2.28 o 
  -1 -11   3        3.40        0.88      1.87 o 
   0 -11   3        0.79        0.76      2.49 o 
   1 -11   3      364.23      363.73      9.92 o 
   2 -11   3        3.04        7.06      2.26 o 
   3 -11   3       17.25       14.60      2.49 o 
   4 -11   3       90.66       79.85      4.17 o 
   5 -11   3       53.32       46.74      4.20 o 
   6 -11   3        0.00       -1.54      2.14 o 
   7 -11   3        6.87        5.66      2.56 o 
   8 -11   3       38.48       48.06      3.96 o 
   9 -11   3        6.99       13.09      3.13 o 
  10 -11   3       49.19       60.03      7.91 o 
  11 -11   3      110.62      120.31     11.81 o 
  -7 -10   3        8.28        2.61      8.73 o 
  -6 -10   3      221.86      239.38     23.90 o 
  -5 -10   3       32.27       32.91      4.37 o 
  -4 -10   3      250.05      280.08      9.69 o 
  -3 -10   3       17.53       19.84      5.38 o 
  -2 -10   3      113.03      116.58      4.95 o 
  -1 -10   3       10.89        6.59      1.93 o 
   0 -10   3       92.68       94.25      5.40 o 
   1 -10   3     1713.53     1603.96     35.67 o 
   2 -10   3       21.99       19.53      2.44 o 
   3 -10   3       71.93       70.97      3.67 o 
   4 -10   3        1.62       -1.86      1.90 o 
   5 -10   3       42.57       42.24      3.10 o 
   6 -10   3       42.64       44.62      3.73 o 
   7 -10   3       30.25       34.60      3.11 o 
   8 -10   3      113.67      116.64      5.77 o 
   9 -10   3       25.90       20.29      3.36 o 
  10 -10   3      100.21      109.94     11.78 o 
  11 -10   3       35.31       34.71     12.85 o 
  -7  -9   3        5.87        8.73      3.24 o 
  -6  -9   3       18.01       21.05      3.66 o 
  -5  -9   3      147.92      151.24      7.91 o 
  -4  -9   3       20.57       23.28      3.54 o 
  -3  -9   3        1.90        1.93      1.79 o 
  -2  -9   3      297.92      267.93      9.18 o 
  -1  -9   3     1006.94      900.23     21.45 o 
   0  -9   3        3.62        4.66      1.68 o 
   1  -9   3        0.12        2.68      1.53 o 
   2  -9   3      376.63      372.34      9.80 o 
   3  -9   3      130.87      131.40      4.74 o 
   4  -9   3     1797.69     1675.27     33.75 o 
   5  -9   3       42.39       43.89      2.26 o 
   6  -9   3        6.00        8.65      2.26 o 
   7  -9   3       92.42       89.92      5.43 o 
   8  -9   3      384.29      402.54     22.54 o 
   9  -9   3        0.24        3.90      2.59 o 
  10  -9   3        6.28        9.88      3.95 o 
  11  -9   3       13.34       17.40      4.51 o 
  12  -9   3       46.53       43.39      7.58 o 
  -8  -8   3       63.59       79.93      7.98 o 
  -7  -8   3        8.22        6.00      2.71 o 
  -6  -8   3        7.35        7.43      2.63 o 
  -5  -8   3        2.75        7.52      2.59 o 
  -4  -8   3      146.14      123.07      6.49 o 
  -3  -8   3       39.87       44.53      2.90 o 
  -2  -8   3       49.55       50.95      3.10 o 
  -1  -8   3     1917.19     1875.24     37.38 o 
   0  -8   3       27.50       31.67      2.71 o 
   1  -8   3      784.19      823.93     17.31 o 
   2  -8   3        4.55        8.24      1.57 o 
   3  -8   3       47.31       40.93      2.49 o 
   4  -8   3       72.75       78.62      3.22 o 
   5  -8   3        2.81        3.46      1.60 o 
   6  -8   3       36.71       33.53      2.96 o 
   7  -8   3        9.32        3.79      2.00 o 
   8  -8   3       22.01       19.31      3.24 o 
   9  -8   3       56.64       66.78      5.34 o 
  10  -8   3        1.14        3.60      3.33 o 
  11  -8   3      176.35      209.87     34.43 o 
  12  -8   3       14.43       21.63      6.20 o 
  -9  -7   3        0.03        0.12      2.71 o 
  -8  -7   3       12.11       13.75      3.40 o 
  -7  -7   3       39.36       41.58      4.73 o 
  -6  -7   3        0.57       -1.86      1.86 o 
  -5  -7   3        7.97       10.59      2.34 o 
  -4  -7   3      264.49      235.26      9.50 o 
  -3  -7   3      449.97      421.85     10.88 o 
  -2  -7   3       12.74        9.98      1.65 o 
  -1  -7   3     1734.80     1718.80     36.74 o 
   0  -7   3       36.88       43.81      3.10 o 
   1  -7   3       23.00       33.44      2.22 o 
   2  -7   3      101.91       88.53      3.59 o 
   3  -7   3      225.83      240.93      6.44 o 
   4  -7   3       20.83       17.87      1.61 o 
   5  -7   3        9.35       17.18      1.94 o 
   6  -7   3      426.86      437.82     15.71 o 
   7  -7   3      265.74      274.69      8.73 o 
   8  -7   3      132.07      132.11      6.96 o 
   9  -7   3      161.09      166.40     16.67 o 
  10  -7   3       29.59       38.52     10.45 o 
  11  -7   3       17.01       22.96      4.52 o 
  12  -7   3      104.28      102.72     10.06 o 
 -10  -6   3       32.12       28.08      5.59 o 
  -9  -6   3       63.68       73.00      7.95 o 
  -8  -6   3       51.08       59.80      5.57 o 
  -7  -6   3        0.74        3.89      2.12 o 
  -6  -6   3        8.64        0.85      1.75 o 
  -5  -6   3      151.45      141.32      6.58 o 
  -4  -6   3      225.56      218.82      7.54 o 
  -3  -6   3       12.79       22.24      1.89 o 
  -2  -6   3        0.03        0.64      1.08 o 
  -1  -6   3      314.05      320.69      7.60 o 
   0  -6   3       67.72       60.08      2.40 o 
   1  -6   3      378.11      387.22      9.67 o 
   2  -6   3      117.95      109.51      4.14 o 
   3  -6   3       56.07       71.79      3.69 o 
   4  -6   3       45.55       49.20      2.36 o 
   5  -6   3       87.47       81.80      3.85 o 
   6  -6   3       41.10       36.00      2.86 o 
   7  -6   3      169.51      152.47      6.92 o 
   8  -6   3      130.98      115.78      5.98 o 
   9  -6   3        8.58        7.88      3.02 o 
  10  -6   3       11.30        6.38      5.62 o 
  11  -6   3      127.17      150.85     36.06 o 
  12  -6   3      140.78      132.10     19.66 o 
 -11  -5   3        1.53       -1.35      2.56 o 
 -10  -5   3        9.49        5.57      2.84 o 
  -9  -5   3       93.20      101.27     15.06 o 
  -8  -5   3       35.73       39.11      4.30 o 
  -7  -5   3        3.11        5.72      2.72 o 
  -6  -5   3     1903.18     1759.15     54.11 o 
  -5  -5   3       78.39       68.66      9.47 o 
  -4  -5   3      859.67      846.68     27.59 o 
  -3  -5   3      723.90      719.09     19.78 o 
  -2  -5   3        8.18        7.12      1.38 o 
  -1  -5   3     2319.16     2505.42     74.34 o 
   0  -5   3       48.88       63.17      2.33 o 
   1  -5   3      158.19      193.83      5.27 o 
   2  -5   3        4.61       12.47      2.52 o 
   3  -5   3      746.10      856.80     16.88 o 
   4  -5   3        2.76       14.91      1.16 o 
   5  -5   3      616.23      613.17     16.06 o 
   6  -5   3     1502.98     1489.69     37.08 o 
   7  -5   3      197.90      181.64      7.57 o 
   8  -5   3      763.41      679.68     22.28 o 
   9  -5   3      365.82      341.04     23.04 o 
  10  -5   3       95.38      100.55     24.38 o 
  11  -5   3       23.60       27.21      4.50 o 
  12  -5   3        6.88        8.56      3.85 o 
 -11  -4   3       25.22       35.06      4.80 o 
 -10  -4   3        7.17        4.14      2.69 o 
  -9  -4   3      234.95      246.20     11.88 o 
  -8  -4   3       32.98       36.04      3.87 o 
  -7  -4   3      420.00      375.84     13.42 o 
  -6  -4   3        1.20        0.26      1.40 o 
  -5  -4   3        1.55        6.37      2.00 o 
  -4  -4   3      158.30      147.44      6.96 o 
  -3  -4   3      425.88      462.42     15.58 o 
  -2  -4   3        5.22       18.50      1.62 o 
  -1  -4   3      209.62      235.28     10.08 o 
   0  -4   3      564.39      591.23     23.60 o 
   1  -4   3      138.14      154.66      5.69 o 
   2  -4   3       65.64       71.39      2.71 o 
   3  -4   3      365.98      385.83      7.44 o 
   4  -4   3       71.18       70.33      2.62 o 
   5  -4   3        0.03        1.27      0.77 o 
   6  -4   3      536.56      548.32     15.62 o 
   7  -4   3      446.07      470.85     15.69 o 
   8  -4   3      139.54      140.13      7.70 o 
   9  -4   3      122.71      104.69      6.81 o 
  10  -4   3      104.49      113.81      7.41 o 
  11  -4   3       22.33       28.57      4.48 o 
  12  -4   3       36.49       37.23      6.67 o 
 -12  -3   3        0.03       -0.46      3.92 o 
 -11  -3   3       48.00       60.71      5.76 o 
 -10  -3   3        0.01       -0.16      2.22 o 
  -9  -3   3       24.42       29.26      3.65 o 
  -8  -3   3        8.35        4.82      2.05 o 
  -7  -3   3       30.23       30.29      3.40 o 
  -6  -3   3      346.95      321.09     11.23 o 
  -5  -3   3      105.40      122.40      7.92 o 
  -4  -3   3        2.89        4.76      0.99 o 
  -3  -3   3     2135.84     2589.11     96.52 o 
  -2  -3   3     2207.82     2305.49     85.99 o 
  -1  -3   3       16.08       22.73      2.51 o 
   0  -3   3       46.94       50.94      2.31 o 
   1  -3   3     3771.11     3870.40    112.08 o 
   2  -3   3     1132.40     1270.90     63.62 o 
   3  -3   3      124.70      125.85      7.08 o 
   4  -3   3       26.92       37.62      2.85 o 
   5  -3   3      298.04      281.23      7.99 o 
   6  -3   3      497.56      505.40     13.63 o 
   7  -3   3      924.20      971.53     30.04 o 
   8  -3   3      240.99      250.87     11.51 o 
   9  -3   3        4.35       -1.80      1.80 o 
  10  -3   3        0.65       -0.93      2.18 o 
  11  -3   3       45.02       50.65     12.25 o 
  12  -3   3        0.01       -0.04      2.99 o 
 -12  -2   3       91.04      125.69     10.17 o 
 -11  -2   3       28.90       26.40      5.21 o 
 -10  -2   3       62.66       67.75      5.48 o 
  -9  -2   3       58.10       53.26      4.49 o 
  -8  -2   3       94.62       69.76      4.76 o 
  -7  -2   3      420.89      396.97     13.52 o 
  -6  -2   3       11.83        7.86      1.36 o 
  -5  -2   3        0.24        0.67      0.85 o 
  -4  -2   3        2.70        1.77      0.77 o 
  -3  -2   3      623.01      633.19     18.45 o 
  -2  -2   3       58.84       65.00      3.82 o 
  -1  -2   3     6115.27     6117.14    175.13 o 
   0  -2   3      323.78      299.67     18.22 o 
   1  -2   3     8508.56     8255.55    176.95 o 
   2  -2   3     1974.77     2016.10     51.05 o 
   3  -2   3       96.04      108.38      6.10 o 
   4  -2   3      424.17      484.75     19.35 o 
   5  -2   3       65.82       83.23      5.21 o 
   6  -2   3       84.89       60.89      3.43 o 
   7  -2   3      141.45      127.75      5.68 o 
   8  -2   3        1.29        3.92      1.98 o 
   9  -2   3        0.84        5.80      2.49 o 
  10  -2   3        6.87        4.76      3.11 o 
  11  -2   3      328.27      339.80     15.86 o 
  12  -2   3       37.97       45.95      7.09 o 
 -12  -1   3        1.04        2.56      2.73 o 
 -11  -1   3       81.86       86.85      6.34 o 
 -10  -1   3       35.57       30.53      4.43 o 
  -9  -1   3      203.82      197.22      9.39 o 
  -8  -1   3     1806.39     1664.59     61.14 o 
  -7  -1   3       30.57       30.24      5.22 o 
  -6  -1   3       63.43       60.04      3.02 o 
  -5  -1   3      889.38      999.82     24.53 o 
  -4  -1   3        2.58        3.15      1.13 o 
  -3  -1   3       48.00       23.92      2.17 o 
  -2  -1   3     2442.99     2166.39     57.09 o 
  -1  -1   3       20.22       18.89      2.10 o 
   0  -1   3     3261.06     3251.90     85.50 o 
   1  -1   3    19181.45    19214.31    449.05 o 
   2  -1   3     6627.01     6813.03    179.56 o 
   3  -1   3        8.84        7.51      1.49 o 
   4  -1   3      959.68     1067.21     22.79 o 
   5  -1   3      167.78      183.73      5.40 o 
   6  -1   3      437.85      420.85     13.45 o 
   7  -1   3      148.57      140.42     16.02 o 
   8  -1   3      308.95      283.43     11.46 o 
   9  -1   3      264.14      256.72     12.27 o 
  10  -1   3        1.69        3.43      2.68 o 
  11  -1   3      236.41      268.66     13.45 o 
  12  -1   3        5.40        5.19      4.31 o 
 -13   0   3       25.39       25.08      5.28 o 
 -12   0   3       31.00       30.90      4.18 o 
 -11   0   3       26.00       36.19      4.30 o 
 -10   0   3        9.86       12.64      3.45 o 
  -9   0   3       25.26       21.55      2.80 o 
  -8   0   3     1537.30     1397.65     51.57 o 
  -7   0   3      200.97      209.96      9.79 o 
  -6   0   3      246.43      262.30     11.82 o 
  -5   0   3      124.80      136.48      9.62 o 
  -4   0   3       78.58       79.59      3.56 o 
  -3   0   3      766.25      718.03     19.32 o 
  -2   0   3     9394.30     8744.94    228.35 o 
  -1   0   3     1497.27     1406.79     74.57 o 
   0   0   3        0.45       -0.34      0.34 o 
   1   0   3    11302.60    11460.83    298.69 o 
   2   0   3     1223.45     1279.22     37.09 o 
   3   0   3      728.64      808.79     18.53 o 
   4   0   3       10.24       10.03      0.81 o 
   5   0   3      115.28       88.72      4.96 o 
   6   0   3      581.06      591.96     37.19 o 
   7   0   3      165.79      143.36     11.89 o 
   8   0   3       13.07       12.64      2.42 o 
   9   0   3       39.30       47.95      4.83 o 
  10   0   3        6.25        1.68      2.54 o 
  11   0   3       39.41       45.32      5.38 o 
  12   0   3        3.68        0.66      3.96 o 
 -13   1   3       24.21       18.54      4.79 o 
 -12   1   3       40.14       52.02      5.10 o 
 -11   1   3      153.70      140.52      7.90 o 
 -10   1   3       23.15       20.70      6.16 o 
  -9   1   3       17.19       17.58      2.44 o 
  -8   1   3      176.74      160.16      7.51 o 
  -7   1   3       16.20       12.00      1.64 o 
  -6   1   3        1.82        1.68      0.82 o 
  -5   1   3        5.49        1.51      0.75 o 
  -4   1   3     1050.15     1051.11     32.18 o 
  -3   1   3       42.57       45.23      1.85 o 
  -2   1   3     2260.10     2102.04     45.16 o 
  -1   1   3    15758.01    15514.61    399.77 o 
   0   1   3     3889.14     3886.56    104.12 o 
   1   1   3        8.41        8.88      0.87 o 
   2   1   3       14.40       13.23      1.12 o 
   3   1   3       36.94       40.50      2.25 o 
   4   1   3       60.72       44.61      2.11 o 
   5   1   3        4.79        3.77      2.47 o 
   6   1   3        5.25       10.66      2.01 o 
   7   1   3      130.67      135.36     11.76 o 
   8   1   3       24.89       20.36      2.94 o 
   9   1   3        0.82        2.67      2.07 o 
  10   1   3       86.98      108.40     12.42 o 
  11   1   3        1.02       -0.44      2.84 o 
 -13   2   3       89.07      111.56      9.25 o 
 -12   2   3        1.22        0.94      2.35 o 
 -11   2   3       12.36       10.46      2.70 o 
 -10   2   3       85.52       79.47      5.98 o 
  -9   2   3        0.00        0.60      1.57 o 
  -8   2   3      316.04      288.42      8.39 o 
  -7   2   3       32.34       41.52      1.88 o 
  -6   2   3        5.58        5.45      1.42 o 
  -5   2   3     3758.93     3884.27    101.75 o 
  -4   2   3     1966.95     2033.37     47.01 o 
  -3   2   3       18.91       17.34      1.99 o 
  -2   2   3       37.67       30.52      1.83 o 
  -1   2   3     7267.96     7653.39    263.41 o 
   0   2   3      573.75      591.73     16.39 o 
   1   2   3      445.86      420.25     12.14 o 
   2   2   3      637.07      661.49     16.23 o 
   3   2   3       50.02       59.45      3.00 o 
   4   2   3       84.00       81.17      5.20 o 
   5   2   3       87.10       78.78      4.86 o 
   6   2   3       25.60       25.77      3.26 o 
   7   2   3      353.06      335.41     17.62 o 
   8   2   3       37.50       34.96      4.29 o 
   9   2   3        0.08       -0.04      2.29 o 
  10   2   3       20.06       13.04      3.52 o 
  11   2   3       10.32       12.24      5.12 o 
 -13   3   3        0.95        2.00      3.55 o 
 -12   3   3        1.90        0.40      2.48 o 
 -11   3   3        0.27       -1.03      2.02 o 
 -10   3   3      380.89      352.13     15.00 o 
  -9   3   3      146.36      154.21      5.08 o 
  -8   3   3      239.53      211.02      6.47 o 
  -7   3   3       30.24       22.67      2.26 o 
  -6   3   3      118.81      119.22      5.57 o 
  -5   3   3       50.71       58.12      5.30 o 
  -4   3   3      171.75      224.64     18.06 o 
  -3   3   3     2137.69     2164.17     58.76 o 
  -2   3   3     1202.11     1244.24     59.36 o 
  -1   3   3     2116.64     2134.51     74.29 o 
   0   3   3      162.61      173.83      4.94 o 
   1   3   3     4689.19     4819.97    109.04 o 
   2   3   3     1479.67     1601.20     29.92 o 
   3   3   3      148.71      147.96      4.10 o 
   4   3   3        8.63       11.82      1.63 o 
   5   3   3      404.37      378.73     10.70 o 
   6   3   3       50.70       44.13      4.31 o 
   7   3   3       15.40       11.56      2.59 o 
   8   3   3      128.27      129.89      9.70 o 
   9   3   3        3.22        4.53      2.65 o 
  10   3   3       57.74       68.79      5.63 o 
  11   3   3        5.84        3.09      4.62 o 
 -13   4   3       13.33       12.73      4.16 o 
 -12   4   3       12.34        9.83      4.47 o 
 -11   4   3        9.33        9.41      2.47 o 
 -10   4   3        0.42        0.37      1.72 o 
  -9   4   3      578.53      485.05     16.63 o 
  -8   4   3        0.01        1.48      1.58 o 
  -7   4   3      272.13      226.23     33.47 o 
  -6   4   3      778.40      852.94     34.30 o 
  -5   4   3       67.10       66.46      2.92 o 
  -4   4   3       15.61       17.84      2.37 o 
  -3   4   3      272.30      285.68      7.98 o 
  -2   4   3      127.36      130.20      4.02 o 
  -1   4   3       30.61       21.14      4.81 o 
   0   4   3        1.80        3.52      1.09 o 
   1   4   3      141.54      160.81      4.43 o 
   2   4   3       12.23       15.19      1.19 o 
   3   4   3      102.14      100.86      3.71 o 
   4   4   3      211.66      215.90      9.33 o 
   5   4   3      134.91      129.67      5.07 o 
   6   4   3      453.83      457.95     19.19 o 
   7   4   3        1.52        3.69      1.96 o 
   8   4   3       47.07       44.41     10.62 o 
   9   4   3       61.56       62.93      8.75 o 
  10   4   3        5.60        5.30      5.76 o 
 -13   5   3        2.09       -2.23      3.24 o 
 -12   5   3       10.63       11.68      6.97 o 
 -11   5   3       36.32       43.67      5.37 o 
 -10   5   3       58.24       58.95      7.77 o 
  -9   5   3      529.78      444.44     18.62 o 
  -8   5   3        2.51        3.23      1.75 o 
  -7   5   3        0.78       -0.11      1.04 o 
  -6   5   3       55.87       61.35      3.28 o 
  -5   5   3      103.38       89.78      3.41 o 
  -4   5   3      899.90      999.70     25.63 o 
  -3   5   3      493.33      548.93     13.23 o 
  -2   5   3      734.77      816.74     16.58 o 
  -1   5   3        9.35        5.21      0.97 o 
   0   5   3       30.22       50.31      2.82 o 
   1   5   3     1283.77     1381.29     29.72 o 
   2   5   3      336.95      370.11      7.86 o 
   3   5   3      122.38      119.28      4.75 o 
   4   5   3        7.55        6.80      1.89 o 
   5   5   3      723.22      746.04     19.95 o 
   6   5   3        0.20        0.95      2.10 o 
   7   5   3        7.15        8.23      2.65 o 
   8   5   3       18.66       20.68      3.58 o 
   9   5   3        5.28        1.46      2.90 o 
  10   5   3       25.68       39.31     14.14 o 
 -13   6   3       36.09       48.28      6.60 o 
 -12   6   3        6.10        9.76      3.36 o 
 -11   6   3        6.10        6.52      2.80 o 
 -10   6   3       13.81       14.32      2.96 o 
  -9   6   3        9.41        9.37      2.53 o 
  -8   6   3        0.72       -0.56      2.14 o 
  -7   6   3      123.83      129.89      4.55 o 
  -6   6   3      699.97      612.27     15.78 o 
  -5   6   3       56.54       56.90      3.59 o 
  -4   6   3      223.76      246.28      5.65 o 
  -3   6   3      311.01      352.91      7.77 o 
  -2   6   3      688.02      747.80     14.22 o 
  -1   6   3      519.79      527.38     12.41 o 
   0   6   3        9.79        9.60      1.16 o 
   1   6   3      534.78      519.82     12.21 o 
   2   6   3        7.06        8.16      1.51 o 
   3   6   3       73.11       85.22      8.02 o 
   4   6   3      118.14      111.81     14.12 o 
   5   6   3       82.88       95.40      7.22 o 
   6   6   3       40.99       42.04      8.28 o 
   7   6   3        0.43       -1.09      2.49 o 
   8   6   3      152.38      163.20      9.16 o 
   9   6   3       26.88       22.57     10.85 o 
 -13   7   3       19.64       23.07      5.28 o 
 -12   7   3       54.97       52.12      6.35 o 
 -11   7   3        1.79        1.54      2.51 o 
 -10   7   3        3.19        1.56      2.82 o 
  -9   7   3      237.94      213.96     16.73 o 
  -8   7   3        4.21        7.86      3.68 o 
  -7   7   3      306.67      289.48      8.55 o 
  -6   7   3     2165.37     2125.54     51.86 o 
  -5   7   3      131.71      125.61      4.24 o 
  -4   7   3      116.36      114.11      4.68 o 
  -3   7   3      348.91      374.52      7.75 o 
  -2   7   3      627.22      599.35     11.82 o 
  -1   7   3        0.26        2.74      1.14 o 
   0   7   3        1.96        2.98      1.46 o 
   1   7   3       15.28       12.50      1.95 o 
   2   7   3        5.31        7.98      1.78 o 
   3   7   3      175.83      175.50     13.48 o 
   4   7   3       58.79       66.56      5.64 o 
   5   7   3       14.40       11.18      2.42 o 
   6   7   3        0.13       -1.77      2.18 o 
   7   7   3        4.66        4.12      2.73 o 
   8   7   3       49.69       44.99      4.26 o 
 -13   8   3        9.58        5.94      4.32 o 
 -12   8   3        0.34       17.02      8.67 o 
 -11   8   3      343.28      379.45     48.07 o 
 -10   8   3        0.68       -1.13      2.63 o 
  -9   8   3       20.17       15.65      6.05 o 
  -8   8   3      308.54      305.18     23.77 o 
  -7   8   3       18.20       16.14      3.11 o 
  -6   8   3       62.85       64.02      7.23 o 
  -5   8   3       14.93       16.87      2.10 o 
  -4   8   3      149.11      155.26      5.39 o 
  -3   8   3       57.63       61.29      3.13 o 
  -2   8   3       33.65       35.44      2.21 o 
  -1   8   3       58.65       58.92      2.93 o 
   0   8   3      165.14      159.57      5.72 o 
   1   8   3     1321.10     1237.03     27.34 o 
   2   8   3      290.26      272.40      7.44 o 
   3   8   3      197.61      185.84      7.05 o 
   4   8   3       44.63       41.41      3.61 o 
   5   8   3       26.18       26.42      3.12 o 
   6   8   3        1.68        2.16      2.45 o 
   7   8   3        1.16        2.56      2.89 o 
   8   8   3        0.00        1.60      3.52 o 
 -12   9   3      160.94      185.43     11.22 o 
 -11   9   3       36.09       44.88      5.68 o 
 -10   9   3        4.28        3.36      2.88 o 
  -9   9   3       22.63       10.97      6.06 o 
  -8   9   3      419.32      399.24     17.97 o 
  -7   9   3       23.91       17.80      2.29 o 
  -6   9   3       48.19       46.95      3.42 o 
  -5   9   3       11.98       12.53      2.52 o 
  -4   9   3      116.24      118.04      4.69 o 
  -3   9   3      724.42      693.45     13.70 o 
  -2   9   3      118.09      111.60      3.79 o 
  -1   9   3      190.54      182.80      5.39 o 
   0   9   3       51.58       55.08      3.09 o 
   1   9   3      274.20      245.60      7.16 o 
   2   9   3        0.01        0.14      1.81 o 
   3   9   3       52.14       43.86      4.22 o 
   4   9   3       79.82       90.09      4.74 o 
   5   9   3        3.18        3.00      2.32 o 
   6   9   3       15.78       14.16      3.22 o 
   7   9   3        7.55        6.35      5.06 o 
 -12  10   3        1.07       -3.62      3.80 o 
 -11  10   3        4.00        5.38      3.71 o 
 -10  10   3       37.67       40.33      5.53 o 
  -9  10   3       10.79        4.30      3.30 o 
  -8  10   3      135.53      160.03      9.77 o 
  -7  10   3        0.83        1.12      2.27 o 
  -6  10   3       12.10       11.87      2.42 o 
  -5  10   3      369.45      354.46      9.99 o 
  -4  10   3       26.55       13.84      2.36 o 
  -3  10   3        7.93       10.49      2.12 o 
  -2  10   3       17.54       17.41      2.17 o 
  -1  10   3        9.85       11.41      2.25 o 
   0  10   3       30.09       32.79      3.00 o 
   1  10   3       41.64       50.51      3.39 o 
   2  10   3       60.09       59.79      4.55 o 
   3  10   3        3.95       -2.47      3.10 o 
   4  10   3       19.06        8.36      3.35 o 
   5  10   3        2.65       -2.22      3.34 o 
   6  10   3       84.92      112.68      8.35 o 
 -11  11   3       26.80       30.66      6.26 o 
 -10  11   3       10.04        6.44      3.74 o 
  -9  11   3       52.63       50.58      6.24 o 
  -8  11   3        0.47        0.47      3.01 o 
  -7  11   3       12.69       13.03      2.78 o 
  -6  11   3        4.36        1.86      2.39 o 
  -5  11   3       20.53       29.05      3.40 o 
  -4  11   3       44.81       42.49      4.21 o 
  -3  11   3        2.31        4.88      2.15 o 
  -2  11   3        7.60        8.06      2.32 o 
  -1  11   3      323.42      311.00      8.92 o 
   0  11   3       75.03       73.29      4.18 o 
   1  11   3       13.40       12.62      3.28 o 
   2  11   3        2.91        2.59      3.04 o 
   3  11   3       29.67       30.39      5.20 o 
   4  11   3        5.88        2.55      3.34 o 
   5  11   3       98.99      109.92      9.58 o 
 -11  12   3       77.46      109.61     10.66 o 
 -10  12   3       21.94       33.75      7.52 o 
  -9  12   3        5.88        6.30      4.01 o 
  -8  12   3       62.35       61.59      5.40 o 
  -7  12   3        6.40       12.79      3.11 o 
  -6  12   3        1.88        3.74      2.61 o 
  -5  12   3       36.23       35.28      4.94 o 
  -4  12   3       29.48       30.67      5.67 o 
  -3  12   3       18.13       17.09      3.04 o 
  -2  12   3        2.82        5.70      2.95 o 
  -1  12   3       25.78       40.93      3.59 o 
   0  12   3        3.07        1.47      2.56 o 
   1  12   3       36.59       40.44      4.27 o 
   2  12   3        9.01        7.88      3.39 o 
   3  12   3       64.98       64.45      5.49 o 
   4  12   3        0.07       -4.72      4.72 o 
 -10  13   3        3.67        2.76      4.75 o 
  -9  13   3       15.62       14.66      4.44 o 
  -8  13   3      111.89      110.49     13.32 o 
  -7  13   3      111.66      110.41      9.42 o 
  -6  13   3       22.83       21.80      4.84 o 
  -5  13   3       47.78       47.12      5.90 o 
  -4  13   3      116.97      108.74     10.15 o 
  -3  13   3        2.51       -2.84      2.84 o 
  -2  13   3        5.00        4.10      3.10 o 
  -1  13   3        3.96        2.75      3.09 o 
   0  13   3       21.92       17.16      3.78 o 
   1  13   3        3.06       -0.36      3.23 o 
   2  13   3        0.00       -0.82      4.07 o 
  -8  14   3        0.05        0.95      6.80 o 
  -7  14   3        7.26       14.07      7.71 o 
  -6  14   3       61.76       50.37      6.19 o 
  -5  14   3       26.40       19.65      7.18 o 
  -4  14   3      111.14      105.54      7.86 o 
  -3  14   3       13.99       15.39      4.78 o 
  -2  14   3      133.47      126.54      6.86 o 
  -1  14   3        0.23       -3.58      4.28 o 
   0  14   3        0.00       -2.90      4.57 o 
  -6  15   3      136.39      161.22     18.61 o 
  -5  15   3       54.85       54.33      7.48 o 
  -4  15   3        2.28       -1.48      5.07 o 
  -3  15   3       48.04       48.49      7.11 o 
   0 -15   4       15.90       20.82      5.68 o 
   1 -15   4        0.76        4.47      5.10 o 
   2 -15   4      179.74      185.14      9.29 o 
   3 -15   4        3.43        4.93      3.27 o 
   4 -15   4        8.67        6.67      5.24 o 
   5 -15   4       56.99       44.34      8.89 o 
   6 -15   4       15.37       18.04      8.34 o 
  -2 -14   4        1.16        2.42      5.23 o 
  -1 -14   4       28.33       36.06      5.35 o 
   0 -14   4        1.10       -3.64      3.77 o 
   1 -14   4        8.30        6.45      3.35 o 
   2 -14   4       68.82       70.36      5.55 o 
   3 -14   4      109.18      122.49      7.87 o 
   4 -14   4        2.83        6.83      2.93 o 
   5 -14   4       60.15       56.09      6.17 o 
   6 -14   4        0.39       -1.81      3.69 o 
   7 -14   4        0.00       -3.35      5.43 o 
   8 -14   4       61.56       52.64      9.78 o 
  -4 -13   4        0.24        1.12      5.34 o 
  -3 -13   4      333.52      350.77     24.09 o 
  -2 -13   4       11.28       15.25      4.35 o 
  -1 -13   4       25.31       19.68      4.43 o 
   0 -13   4       45.25       52.18      5.69 o 
   1 -13   4        0.87        3.36      3.12 o 
   2 -13   4       91.25       92.49      6.20 o 
   3 -13   4        0.94       -2.41      2.41 o 
   4 -13   4        0.51       -2.14      2.47 o 
   5 -13   4        7.39        3.95      4.17 o 
   6 -13   4        3.62        2.33      3.95 o 
   7 -13   4       38.59       49.10      5.78 o 
   8 -13   4       29.77       34.32      5.19 o 
   9 -13   4        0.24       -5.38      6.42 o 
  -5 -12   4        5.80        6.84      4.33 o 
  -4 -12   4       25.20       26.05      4.81 o 
  -3 -12   4       40.99       47.00      4.49 o 
  -2 -12   4       55.61       66.80      4.94 o 
  -1 -12   4        7.62        3.42      2.87 o 
   0 -12   4       12.72       14.55      3.24 o 
   1 -12   4        0.59       -2.19      2.19 o 
   2 -12   4        9.85        6.90      2.59 o 
   3 -12   4      223.02      219.30      7.24 o 
   4 -12   4       13.66       11.42      2.63 o 
   5 -12   4       76.44       65.65      5.67 o 
   6 -12   4       50.92       45.45      5.15 o 
   7 -12   4       18.95       19.25      4.31 o 
   8 -12   4       11.23       13.44      4.17 o 
   9 -12   4       24.33       38.11      4.43 o 
  10 -12   4       79.54       83.73      5.60 o 
  -6 -11   4      126.81      157.29     25.49 o 
  -5 -11   4       24.18       32.83      4.63 o 
  -4 -11   4        7.58        6.65      2.78 o 
  -3 -11   4      406.86      460.29     15.96 o 
  -2 -11   4       47.37       55.90      4.29 o 
  -1 -11   4        0.00       -1.05      1.90 o 
   0 -11   4       14.54       13.37      3.04 o 
   1 -11   4       32.88       39.09      3.16 o 
   2 -11   4        2.40        5.25      2.26 o 
   3 -11   4      131.11      131.38      5.30 o 
   4 -11   4       12.27       15.43      2.66 o 
   5 -11   4       11.27       13.73      2.82 o 
   6 -11   4       76.91       60.86      5.39 o 
   7 -11   4        2.03        2.99      2.47 o 
   8 -11   4        0.31       -2.20      2.20 o 
   9 -11   4      102.25      112.70      6.10 o 
  10 -11   4       12.96        9.06      3.26 o 
  11 -11   4       57.42       65.26      9.46 o 
  -7 -10   4      102.12      115.96     13.65 o 
  -6 -10   4       27.16       22.17      5.42 o 
  -5 -10   4       30.31       37.73      4.52 o 
  -4 -10   4        1.80        0.45      2.45 o 
  -3 -10   4       24.06       30.21      3.17 o 
  -2 -10   4       61.15       47.74      4.17 o 
  -1 -10   4        0.50       -0.21      1.66 o 
   0 -10   4       68.23       62.64      3.05 o 
   1 -10   4       48.32       35.42      2.90 o 
   2 -10   4       25.73       20.36      2.52 o 
   3 -10   4        2.37       -0.88      1.85 o 
   4 -10   4      904.11      830.72     19.39 o 
   5 -10   4      351.32      336.56      8.25 o 
   6 -10   4        0.23        1.64      2.05 o 
   7 -10   4      101.37      108.37      6.02 o 
   8 -10   4        0.10        1.39      2.35 o 
   9 -10   4       17.07       20.81      3.47 o 
  10 -10   4        0.01        4.38      3.00 o 
  11 -10   4       20.20       19.01      6.20 o 
  -8  -9   4        0.92       10.69      4.89 o 
  -7  -9   4       58.06       66.75      5.88 o 
  -6  -9   4       33.38       49.24      8.55 o 
  -5  -9   4       22.29       24.95      3.59 o 
  -4  -9   4       81.86       96.11      6.81 o 
  -3  -9   4        3.67        5.32      2.04 o 
  -2  -9   4      175.21      158.95      5.61 o 
  -1  -9   4        7.06       14.32      2.10 o 
   0  -9   4     1020.47      954.60     21.29 o 
   1  -9   4       32.24       43.65      2.66 o 
   2  -9   4        4.18        5.44      2.00 o 
   3  -9   4       19.61        9.76      2.12 o 
   4  -9   4      709.43      639.53     13.95 o 
   5  -9   4      107.75      109.39      4.48 o 
   6  -9   4       69.07       69.28      4.21 o 
   7  -9   4       47.29       61.86      5.15 o 
   8  -9   4      167.82      175.68      7.01 o 
   9  -9   4       12.42       10.11      5.04 o 
  10  -9   4       32.35       31.46      5.23 o 
  11  -9   4        6.84        8.74      4.19 o 
  -9  -8   4        7.80        0.84      4.13 o 
  -8  -8   4        2.80        4.76      3.70 o 
  -7  -8   4        3.36        1.24      2.45 o 
  -6  -8   4       13.88       15.66      6.53 o 
  -5  -8   4      269.14      255.03     10.60 o 
  -4  -8   4        3.25       -0.35      1.78 o 
  -3  -8   4       31.38       33.73      2.86 o 
  -2  -8   4       36.57       16.16      2.07 o 
  -1  -8   4        6.94        8.72      1.93 o 
   0  -8   4      134.41      126.03      4.98 o 
   1  -8   4        2.76        0.57      1.32 o 
   2  -8   4      372.50      368.30     11.58 o 
   3  -8   4      207.50      214.88      7.19 o 
   4  -8   4      881.45      863.53     16.41 o 
   5  -8   4      230.46      219.07      5.72 o 
   6  -8   4        2.33       -0.69      1.65 o 
   7  -8   4       66.04       79.08      4.44 o 
   8  -8   4       76.46       73.77      4.60 o 
   9  -8   4       45.18       43.49      4.41 o 
  10  -8   4        0.42       -1.65      3.15 o 
  11  -8   4      164.95      176.55     29.59 o 
  12  -8   4       29.21       40.55      7.57 o 
 -10  -7   4       50.39       38.70      6.65 o 
  -9  -7   4        2.28        6.18      3.19 o 
  -8  -7   4        0.77        1.22      2.54 o 
  -7  -7   4      100.26      107.19      8.02 o 
  -6  -7   4        0.00        2.31      1.96 o 
  -5  -7   4        0.00        0.49      1.85 o 
  -4  -7   4      116.21      101.63      5.60 o 
  -3  -7   4        0.22        1.03      1.56 o 
  -2  -7   4      341.41      319.09      9.50 o 
  -1  -7   4       27.73       31.74      2.54 o 
   0  -7   4      163.32      189.69      5.04 o 
   1  -7   4        7.05       15.02      1.58 o 
   2  -7   4      238.81      269.85      8.48 o 
   3  -7   4      270.58      284.91      7.33 o 
   4  -7   4       60.84       53.99      2.49 o 
   5  -7   4       49.59       46.38      3.12 o 
   6  -7   4       95.96       98.32     10.74 o 
   7  -7   4     1059.65      975.04     25.42 o 
   8  -7   4        3.75        5.71      2.40 o 
   9  -7   4        5.31       12.19      3.47 o 
  10  -7   4      134.99      128.82     22.43 o 
  11  -7   4       12.31       14.05      5.36 o 
  12  -7   4        0.34        2.56      4.46 o 
 -10  -6   4      125.72      142.99      9.00 o 
  -9  -6   4        0.45       -0.98      2.35 o 
  -8  -6   4       47.45       51.13      4.44 o 
  -7  -6   4       14.01       20.60      2.99 o 
  -6  -6   4        5.20        6.41      2.01 o 
  -5  -6   4      212.93      158.80      7.14 o 
  -4  -6   4      121.77      174.06      6.48 o 
  -3  -6   4        1.45        0.30      1.22 o 
  -2  -6   4      139.04      128.70      6.62 o 
  -1  -6   4       68.89       91.73      3.71 o 
   0  -6   4        0.93        1.25      1.01 o 
   1  -6   4      322.47      358.25      7.28 o 
   2  -6   4       45.72       58.35      2.74 o 
   3  -6   4      260.72      260.83      5.56 o 
   4  -6   4      721.97      758.82     16.95 o 
   5  -6   4      282.86      271.68      8.25 o 
   6  -6   4        7.41        3.83      2.23 o 
   7  -6   4      195.19      176.02      8.59 o 
   8  -6   4       26.72       31.74      3.45 o 
   9  -6   4       25.55       28.77      9.44 o 
  10  -6   4       40.22       40.49      5.62 o 
  11  -6   4       14.48       13.27      3.96 o 
  12  -6   4       24.43       25.98      6.19 o 
 -11  -5   4        1.91        9.73      4.28 o 
 -10  -5   4        1.84        1.87      2.70 o 
  -9  -5   4       42.47       47.22      4.83 o 
  -8  -5   4        0.00        1.11      1.94 o 
  -7  -5   4      326.23      303.10     11.51 o 
  -6  -5   4       20.18       20.79      5.32 o 
  -5  -5   4      100.91       92.42      5.94 o 
  -4  -5   4     2146.64     1998.78     62.27 o 
  -3  -5   4      147.66      167.75     12.15 o 
  -2  -5   4      279.59      300.15     10.93 o 
  -1  -5   4     1011.15     1013.36     25.92 o 
   0  -5   4      172.15      172.50      5.17 o 
   1  -5   4     3357.50     3712.52     73.65 o 
   2  -5   4      962.34     1125.64     23.87 o 
   3  -5   4      354.51      395.21      8.26 o 
   4  -5   4      220.40      207.64      4.49 o 
   5  -5   4      520.68      435.62     12.03 o 
   6  -5   4        8.30       13.06      3.18 o 
   7  -5   4       11.24        9.99      2.20 o 
   8  -5   4      179.73      160.95      8.94 o 
   9  -5   4       71.02       75.32     12.56 o 
  10  -5   4      162.65      160.46     14.13 o 
  11  -5   4       24.62       22.82      4.53 o 
  12  -5   4       23.21       20.52      5.39 o 
 -11  -4   4       46.72       60.28      5.81 o 
 -10  -4   4       33.41       40.19      4.57 o 
  -9  -4   4       71.36       73.55      9.13 o 
  -8  -4   4      353.44      348.33     12.85 o 
  -7  -4   4      438.18      410.36     24.33 o 
  -6  -4   4      511.56      471.11     16.56 o 
  -5  -4   4       12.92        9.69      4.28 o 
  -4  -4   4      736.69      766.90     24.90 o 
  -3  -4   4       71.98       85.33      5.86 o 
  -2  -4   4      685.66      707.21     18.87 o 
  -1  -4   4     1687.74     1697.77     42.57 o 
   0  -4   4       34.26       35.46      2.65 o 
   1  -4   4        1.43        1.55      1.24 o 
   2  -4   4     1016.77      998.64     22.27 o 
   3  -4   4     1496.40     1544.40     27.98 o 
   4  -4   4     1000.01     1041.78     19.10 o 
   5  -4   4      452.87      473.92     11.03 o 
   6  -4   4      422.65      444.88     11.13 o 
   7  -4   4       13.86       10.57      2.08 o 
   8  -4   4      387.25      371.60     16.06 o 
   9  -4   4       43.28       45.53      4.81 o 
  10  -4   4       36.44       47.76      5.37 o 
  11  -4   4      254.13      262.20     13.27 o 
  12  -4   4       13.47        7.36      4.71 o 
 -12  -3   4        1.95        0.26      3.99 o 
 -11  -3   4       12.71        8.64      4.52 o 
 -10  -3   4       14.12       19.92      3.32 o 
  -9  -3   4      108.26      100.15      6.18 o 
  -8  -3   4       33.11       26.44      4.69 o 
  -7  -3   4        2.46        6.32      1.78 o 
  -6  -3   4       25.12       17.77      1.97 o 
  -5  -3   4        8.19        9.50      1.38 o 
  -4  -3   4       10.12        4.98      1.04 o 
  -3  -3   4      605.24      611.64     16.60 o 
  -2  -3   4       37.43       33.55      3.50 o 
  -1  -3   4     1171.12     1194.69     38.76 o 
   0  -3   4     3952.75     3969.99     85.50 o 
   1  -3   4     2947.91     3069.71     88.97 o 
   2  -3   4      467.00      478.94     11.93 o 
   3  -3   4      348.18      391.60      8.65 o 
   4  -3   4      377.75      407.93      9.49 o 
   5  -3   4      111.48      143.23      5.13 o 
   6  -3   4      249.18      230.62      9.71 o 
   7  -3   4      521.40      468.35     19.05 o 
   8  -3   4       38.65       46.05      4.44 o 
   9  -3   4      119.81      134.68      7.94 o 
  10  -3   4        0.16       -1.30      2.43 o 
  11  -3   4       54.85       61.67      6.20 o 
  12  -3   4       34.64       56.07      8.04 o 
 -12  -2   4        9.59        7.54      3.81 o 
 -11  -2   4      106.22      110.40      7.15 o 
 -10  -2   4       39.51       37.58      4.06 o 
  -9  -2   4      177.18      182.88      9.61 o 
  -8  -2   4       31.11       29.41      2.99 o 
  -7  -2   4      104.21      100.98      4.79 o 
  -6  -2   4      731.60      675.52     21.32 o 
  -5  -2   4       71.90       59.34      8.28 o 
  -4  -2   4      720.44      765.06     16.83 o 
  -3  -2   4       18.49       14.27      1.10 o 
  -2  -2   4      152.81      142.31      9.11 o 
  -1  -2   4     4905.75     4924.44    141.10 o 
   0  -2   4      219.24      234.44      6.77 o 
   1  -2   4     2083.77     2150.47     56.90 o 
   2  -2   4      895.32      965.26     29.09 o 
   3  -2   4        1.37        2.41      0.97 o 
   4  -2   4       16.08       17.10      3.04 o 
   5  -2   4      630.28      660.64     16.46 o 
   6  -2   4       26.23       24.42      2.34 o 
   7  -2   4       22.23       12.94      2.21 o 
   8  -2   4      713.54      737.41     29.01 o 
   9  -2   4      254.93      269.63     12.82 o 
  10  -2   4       73.26       75.15      6.21 o 
  11  -2   4       14.16       17.65      3.86 o 
  12  -2   4       16.91        8.56      5.18 o 
 -12  -1   4       40.22       43.77      4.69 o 
 -11  -1   4      284.57      304.28     13.88 o 
 -10  -1   4       63.09       71.10      5.33 o 
  -9  -1   4      208.00      201.81      9.39 o 
  -8  -1   4        1.36        4.71      1.76 o 
  -7  -1   4      221.86      221.05      9.34 o 
  -6  -1   4      552.79      577.48     14.69 o 
  -5  -1   4        4.60        0.69      0.77 o 
  -4  -1   4       25.48       22.11      2.11 o 
  -3  -1   4       11.18       12.17      2.13 o 
  -2  -1   4     3959.55     3805.67    121.96 o 
  -1  -1   4     2789.22     2668.13    141.42 o 
   0  -1   4      104.56       83.40      2.71 o 
   1  -1   4      757.05      742.96     19.72 o 
   2  -1   4     4370.80     4466.78    104.15 o 
   3  -1   4        4.81        6.05      0.63 o 
   4  -1   4      281.60      334.48     11.04 o 
   5  -1   4      117.98      126.81      3.81 o 
   6  -1   4      579.70      552.10     17.26 o 
   7  -1   4        4.47        1.31      1.57 o 
   8  -1   4       12.35       15.09      2.95 o 
   9  -1   4      352.31      377.48     16.69 o 
  10  -1   4        0.00       -1.92      2.31 o 
  11  -1   4        9.18        9.06      5.67 o 
  12  -1   4        4.28        2.35      4.74 o 
 -13   0   4        0.06       -1.41      3.36 o 
 -12   0   4       33.06       40.75      7.23 o 
 -11   0   4       76.36       61.29      4.95 o 
 -10   0   4      131.35      146.94      7.76 o 
  -9   0   4      515.77      458.57     18.40 o 
  -8   0   4       10.54       21.31      6.22 o 
  -7   0   4        2.97        1.93      0.83 o 
  -6   0   4        1.06        0.01      0.91 o 
  -5   0   4     1375.45     1332.09     47.09 o 
  -3   0   4       85.81      109.48      3.60 o 
  -2   0   4     1059.33     1012.87     26.93 o 
  -1   0   4      440.84      507.15     27.10 o 
   0   0   4    60535.06    58625.70   1363.32 o 
   1   0   4      665.95      734.54     17.62 o 
   2   0   4      111.99      107.62      2.90 o 
   3   0   4      291.02      275.41      6.92 o 
   4   0   4       40.71       48.85      1.97 o 
   5   0   4      329.16      299.43      8.38 o 
   6   0   4      336.75      333.71     14.39 o 
   7   0   4      126.26      140.92      7.01 o 
   8   0   4       40.45       55.14      7.71 o 
   9   0   4      467.68      462.83     19.90 o 
  10   0   4       57.84       54.23      5.70 o 
  11   0   4        0.74        0.64      3.05 o 
 -13   1   4        1.47        3.52      3.52 o 
 -12   1   4        2.56        8.02      2.77 o 
 -11   1   4       25.82       26.47      3.42 o 
 -10   1   4       18.72       14.84      2.60 o 
  -9   1   4      226.81      225.46     10.02 o 
  -8   1   4       92.81       89.92      4.81 o 
  -7   1   4        0.59        2.10      0.76 o 
  -6   1   4      813.87      800.53     21.81 o 
  -5   1   4       11.45        1.35      3.01 o 
  -4   1   4      560.02      557.07     20.16 o 
  -3   1   4      837.82      828.10     18.24 o 
  -2   1   4        2.04        3.76      0.99 o 
  -1   1   4       51.40       50.27      5.16 o 
   0   1   4      854.70      789.57     18.02 o 
   1   1   4     2015.33     2043.49     47.36 o 
   2   1   4      100.51       94.93      2.85 o 
   3   1   4        0.45        2.92      0.83 o 
   4   1   4       93.78      101.66      3.55 o 
   5   1   4       84.83       98.47      3.54 o 
   6   1   4      353.05      351.07     14.50 o 
   7   1   4      139.06      129.24     16.29 o 
   8   1   4      149.84      137.49      6.72 o 
   9   1   4       63.02       68.16      5.90 o 
  10   1   4      104.74       92.55      7.37 o 
  11   1   4        0.49        0.44      3.24 o 
 -13   2   4       16.77       21.35      4.47 o 
 -12   2   4        0.12        3.29      2.39 o 
 -11   2   4       18.58       13.17      2.72 o 
 -10   2   4       80.72       64.85      4.65 o 
  -9   2   4        2.58        1.72      1.49 o 
  -8   2   4        0.31        3.95      3.52 o 
  -7   2   4      220.04      216.84      5.80 o 
  -6   2   4       91.57       84.77      4.04 o 
  -5   2   4     2518.63     2699.31     93.64 o 
  -4   2   4      193.45      204.25      5.74 o 
  -3   2   4      279.96      245.20     11.59 o 
  -2   2   4     3974.18     4089.78    141.40 o 
  -1   2   4     1739.95     1794.60     57.68 o 
   0   2   4      336.48      365.85     10.63 o 
   1   2   4      733.20      770.46     18.06 o 
   2   2   4     1373.81     1422.16     24.74 o 
   3   2   4       32.74       39.27      1.73 o 
   4   2   4      544.60      597.45     12.71 o 
   5   2   4      127.51      149.39      7.58 o 
   6   2   4       10.40        6.86      2.60 o 
   7   2   4      297.57      283.01     23.35 o 
   8   2   4        2.69        2.65      2.20 o 
   9   2   4        0.13       -0.78      2.09 o 
  10   2   4       51.79       51.63      5.77 o 
  11   2   4       23.57       28.19      6.73 o 
 -13   3   4       91.85      108.02      8.74 o 
 -12   3   4       35.41       40.86      4.41 o 
 -11   3   4        0.05       -0.62      1.95 o 
 -10   3   4        6.44        9.07      2.25 o 
  -9   3   4        0.07        1.99      1.53 o 
  -8   3   4      492.29      468.83     13.01 o 
  -7   3   4      360.65      339.48     10.11 o 
  -6   3   4        6.73        8.37      0.81 o 
  -5   3   4      112.15      112.64      3.57 o 
  -4   3   4      108.35      103.95      5.56 o 
  -3   3   4      535.31      534.52     13.34 o 
  -2   3   4      866.66      898.11     25.89 o 
  -1   3   4     2351.14     2298.75    123.37 o 
   0   3   4      422.14      428.09     10.55 o 
   1   3   4       85.52       91.99      3.27 o 
   2   3   4       42.80       46.35      1.68 o 
   3   3   4        4.69        3.59      0.81 o 
   4   3   4       26.56       33.55      2.22 o 
   5   3   4      513.74      508.42     12.86 o 
   6   3   4        7.64        8.92      2.34 o 
   7   3   4       45.94       43.62      5.00 o 
   8   3   4        0.41        2.71      2.39 o 
   9   3   4        0.12       -0.60      2.50 o 
  10   3   4        0.29       -0.24      3.42 o 
 -13   4   4       33.79       29.81      4.58 o 
 -12   4   4       31.73       42.92      4.28 o 
 -11   4   4       12.85       10.45      2.34 o 
 -10   4   4      442.99      390.49     15.53 o 
  -9   4   4        7.21        7.09      1.75 o 
  -8   4   4     1130.72      948.77     35.98 o 
  -7   4   4      231.67      251.74      8.33 o 
  -6   4   4      378.73      371.79      8.67 o 
  -5   4   4      406.18      414.92     10.62 o 
  -4   4   4      216.25      267.98      7.27 o 
  -3   4   4      671.65      682.32     17.77 o 
  -2   4   4      545.77      510.47     16.37 o 
  -1   4   4      200.10      179.21      4.64 o 
   0   4   4       16.71       21.62      1.73 o 
   1   4   4      998.65     1100.61     19.43 o 
   2   4   4      562.72      629.22     12.38 o 
   3   4   4       78.48       90.96      3.20 o 
   4   4   4      692.96      722.59     17.01 o 
   5   4   4        5.43        4.40      1.62 o 
   6   4   4        1.46        1.99      1.98 o 
   7   4   4      850.22      821.01     27.96 o 
   8   4   4       48.32       56.57      6.98 o 
   9   4   4       74.15       75.66      7.14 o 
  10   4   4        0.06       -3.23      5.62 o 
 -13   5   4       48.44       53.35      5.61 o 
 -12   5   4       15.27       12.96      3.32 o 
 -11   5   4       22.99       30.59      4.04 o 
 -10   5   4      108.33       99.93     12.65 o 
  -9   5   4        0.01        2.39      2.46 o 
  -8   5   4        0.09        0.63      3.88 o 
  -7   5   4      328.51      311.79     12.59 o 
  -6   5   4      429.69      387.10     12.20 o 
  -5   5   4       16.78       26.50      1.83 o 
  -4   5   4       64.24       70.34      3.52 o 
  -3   5   4      109.86      116.92      5.12 o 
  -2   5   4      631.53      744.56     14.89 o 
  -1   5   4      629.65      696.45     15.03 o 
   0   5   4      307.73      312.73      6.50 o 
   1   5   4        0.31        1.13      0.85 o 
   2   5   4      507.33      553.53     11.29 o 
   3   5   4      980.68      961.38     24.83 o 
   4   5   4       25.72       23.30      3.41 o 
   5   5   4       59.44       52.77      5.71 o 
   6   5   4        7.48        5.52      2.59 o 
   7   5   4        3.74       -2.30      2.30 o 
   8   5   4        0.04        1.04      2.57 o 
   9   5   4        5.35        6.27      4.02 o 
 -13   6   4      125.14      157.43     11.47 o 
 -12   6   4       95.46       91.34      9.17 o 
 -11   6   4        6.53        5.73      2.65 o 
 -10   6   4      127.84      123.52     12.86 o 
  -9   6   4       21.01       18.40      3.03 o 
  -8   6   4       22.66       17.69      2.74 o 
  -7   6   4      521.14      476.75     12.78 o 
  -6   6   4       12.17       15.71      1.66 o 
  -5   6   4        0.81        0.11      1.16 o 
  -4   6   4      673.17      671.35     17.44 o 
  -3   6   4      374.48      381.38      9.37 o 
  -2   6   4        9.93       11.10      1.28 o 
  -1   6   4       12.01       19.76      1.72 o 
   0   6   4      154.89      150.42      5.48 o 
   1   6   4      126.44      126.94      4.44 o 
   2   6   4     2122.94     2133.78     41.67 o 
   3   6   4      199.74      199.09      6.27 o 
   4   6   4      274.27      300.67     15.78 o 
   5   6   4       87.09       86.17      4.23 o 
   6   6   4       25.11       31.28      4.60 o 
   7   6   4       49.35       52.77      5.44 o 
   8   6   4       99.84      107.45      7.20 o 
   9   6   4        1.39       -4.74      4.97 o 
 -13   7   4       17.42       15.31      4.65 o 
 -12   7   4        8.64       14.92      7.73 o 
 -11   7   4        3.91        2.73      2.67 o 
 -10   7   4       61.03       66.05      5.53 o 
  -9   7   4        3.22        2.38      2.40 o 
  -8   7   4       85.02       80.40      5.85 o 
  -7   7   4      793.48      715.17     25.35 o 
  -6   7   4      381.66      369.89     15.53 o 
  -5   7   4      311.25      323.06      8.17 o 
  -4   7   4       30.81       31.85      2.55 o 
  -3   7   4       31.04       33.57      2.23 o 
  -2   7   4       27.62       28.49      1.97 o 
  -1   7   4      363.73      348.12      9.92 o 
   0   7   4       17.22       20.65      2.52 o 
   1   7   4       29.77       37.05      2.44 o 
   2   7   4       17.81       15.15      1.85 o 
   3   7   4       32.06       35.66      4.81 o 
   4   7   4       59.73       55.45      3.56 o 
   5   7   4        6.42        6.25      2.20 o 
   6   7   4        1.44       -0.46      2.13 o 
   7   7   4        9.67       10.51      2.89 o 
   8   7   4        0.54        0.80      4.19 o 
 -13   8   4       27.81       35.52      6.10 o 
 -12   8   4      111.22      110.65      8.66 o 
 -11   8   4       18.18       27.34      4.55 o 
 -10   8   4        6.34       12.57      3.38 o 
  -9   8   4        8.48        7.20      2.95 o 
  -8   8   4       53.63       50.77      5.14 o 
  -7   8   4        0.77        0.31      2.21 o 
  -6   8   4       63.53       56.99      5.17 o 
  -5   8   4      151.54      141.06      5.54 o 
  -4   8   4      667.59      610.45     16.65 o 
  -3   8   4      321.46      327.50      7.72 o 
  -2   8   4      101.73      102.96      3.80 o 
  -1   8   4       91.65      108.53      4.62 o 
   0   8   4     1255.89     1216.64     26.80 o 
   1   8   4      306.71      317.88      7.81 o 
   2   8   4      147.39      130.64      4.39 o 
   3   8   4      751.32      695.51     17.18 o 
   4   8   4        0.06       -1.73      1.96 o 
   5   8   4       16.27       12.65      2.61 o 
   6   8   4       44.81       53.32      5.87 o 
   7   8   4        4.44        1.22      2.61 o 
 -12   9   4       12.06       15.05      4.11 o 
 -11   9   4       44.07       46.77      5.74 o 
 -10   9   4      212.98      216.14     16.95 o 
  -9   9   4       51.51       64.55      6.64 o 
  -8   9   4        0.11        2.02      2.73 o 
  -7   9   4       27.01       31.76      3.31 o 
  -6   9   4       15.81       17.11      2.50 o 
  -5   9   4      164.39      155.20      6.35 o 
  -4   9   4      317.64      309.15      9.82 o 
  -3   9   4      144.62      124.55      4.17 o 
  -2   9   4        6.35        6.93      2.68 o 
  -1   9   4        0.14        1.75      1.94 o 
   0   9   4       33.40       32.26      3.61 o 
   1   9   4       37.67       41.09      3.11 o 
   2   9   4      116.51      117.67      5.92 o 
   3   9   4        2.41        3.21      2.79 o 
   4   9   4      279.14      275.07      8.84 o 
   5   9   4        1.18        2.48      2.49 o 
   6   9   4        0.42       -0.96      2.61 o 
   7   9   4       15.00       11.44      7.62 o 
 -12  10   4       29.83       27.38      5.93 o 
 -11  10   4       11.46       11.86      6.45 o 
 -10  10   4        7.82       12.97      3.77 o 
  -9  10   4      264.63      266.61     20.55 o 
  -8  10   4       36.18       24.24      4.34 o 
  -7  10   4        1.49        0.41      1.75 o 
  -6  10   4        4.94        7.05      2.37 o 
  -5  10   4       90.06       83.61      7.08 o 
  -4  10   4      251.99      222.66      8.13 o 
  -3  10   4       56.59       40.90      3.27 o 
  -2  10   4      198.97      180.08      6.05 o 
  -1  10   4        1.07        0.42      2.10 o 
   0  10   4      162.66      156.42      5.79 o 
   1  10   4      118.46      101.99      4.79 o 
   2  10   4        0.79        0.84      2.70 o 
   3  10   4       23.79       22.39      3.74 o 
   4  10   4        1.45        5.44      3.17 o 
   5  10   4        0.08       -3.29      3.97 o 
   6  10   4        7.63       -6.35      6.35 o 
 -11  11   4        0.01        0.04      3.72 o 
 -10  11   4        3.16        3.86      3.49 o 
  -9  11   4       38.43       39.24     10.63 o 
  -8  11   4        0.00       -2.25      2.94 o 
  -7  11   4        2.42        0.07      2.29 o 
  -6  11   4       69.10       67.48      4.75 o 
  -5  11   4      106.02      108.25      7.01 o 
  -4  11   4       39.45       39.36      4.87 o 
  -3  11   4      343.37      340.49     10.45 o 
  -2  11   4        1.34       -1.71      2.60 o 
  -1  11   4        0.13       -1.19      2.35 o 
   0  11   4       34.69       40.56      3.41 o 
   1  11   4        0.81        1.91      2.84 o 
   2  11   4       11.07        9.53      3.41 o 
   3  11   4      107.39      107.87      7.56 o 
   4  11   4        1.02       -3.03      3.03 o 
   5  11   4        0.32       -5.97      7.99 o 
 -11  12   4        0.53        1.45      4.46 o 
 -10  12   4       60.17       62.73      7.36 o 
  -9  12   4        6.33        8.07      4.00 o 
  -8  12   4       24.25       23.33      6.51 o 
  -7  12   4       51.44       58.96      6.58 o 
  -6  12   4        2.33        1.51      2.56 o 
  -5  12   4      305.31      300.59     14.45 o 
  -4  12   4       32.03       27.27      4.62 o 
  -3  12   4      258.34      253.74      8.62 o 
  -2  12   4      111.40      107.67      5.85 o 
  -1  12   4        0.80        1.26      2.57 o 
   0  12   4        2.51       -0.64      2.63 o 
   1  12   4        2.00       -0.24      3.06 o 
   2  12   4       47.62       52.83      5.00 o 
   3  12   4      135.52      139.44      8.59 o 
 -10  13   4       73.66       91.94     11.06 o 
  -9  13   4       30.63       30.26      6.87 o 
  -8  13   4       66.27       72.24      6.24 o 
  -7  13   4        0.06        3.25      3.94 o 
  -6  13   4      110.48      119.43      8.30 o 
  -5  13   4       23.15       21.86      4.76 o 
  -4  13   4      171.61      166.76      9.25 o 
  -3  13   4       52.71       44.16      5.61 o 
  -2  13   4       12.98        8.80      3.27 o 
  -1  13   4      186.32      191.70      7.77 o 
   0  13   4       12.17       12.86      3.70 o 
   1  13   4        0.99       -0.97      3.74 o 
   2  13   4        4.06        2.09      4.28 o 
  -8  14   4       69.73       65.51      9.86 o 
  -7  14   4       49.32       63.35      7.63 o 
  -6  14   4        4.33        5.59      4.47 o 
  -5  14   4       43.38       47.70      6.18 o 
  -4  14   4        2.82        7.69      4.42 o 
  -3  14   4        0.89       -2.62      4.12 o 
  -2  14   4      112.60      121.71      6.37 o 
  -1  14   4        1.25       -1.61      4.54 o 
   0  14   4       35.85       24.18      5.75 o 
   0 -15   5        2.41        2.54      4.87 o 
   1 -15   5      127.72      137.30     12.58 o 
   2 -15   5        3.71       -2.86      3.63 o 
   3 -15   5        5.99       12.55      4.03 o 
   4 -15   5        1.65       -3.38      3.38 o 
   5 -15   5       18.74       21.41      7.78 o 
   6 -15   5        3.84        5.70      7.21 o 
  -2 -14   5       24.37       24.20      6.24 o 
  -1 -14   5      490.54      529.38     19.19 o 
   0 -14   5       55.63       70.43      9.84 o 
   1 -14   5       30.22       25.19      4.13 o 
   2 -14   5       88.20       98.72      6.36 o 
   3 -14   5        1.32       -1.48      2.84 o 
   4 -14   5      221.53      219.80      7.70 o 
   5 -14   5       52.15       54.97      7.69 o 
   6 -14   5       38.04       43.39      6.06 o 
   7 -14   5        0.19       -6.00      6.00 o 
   8 -14   5       15.98       17.26      7.75 o 
  -4 -13   5        7.45       13.54      3.94 o 
  -3 -13   5       77.04       97.15      7.46 o 
  -2 -13   5        1.21        4.85      3.96 o 
  -1 -13   5      130.86      112.07      7.64 o 
   0 -13   5        7.23        2.87      3.15 o 
   1 -13   5        1.07        2.66      3.06 o 
   2 -13   5        1.89        3.75      2.60 o 
   3 -13   5       25.68       27.99      3.38 o 
   4 -13   5       17.33       17.25      3.12 o 
   5 -13   5      113.03      111.07      7.36 o 
   6 -13   5       81.49       79.99      6.65 o 
   7 -13   5        6.85        9.21      4.18 o 
   8 -13   5        8.60        7.83      4.12 o 
   9 -13   5        2.10        5.70      6.97 o 
  -5 -12   5       14.64       19.08      6.34 o 
  -4 -12   5       82.67       87.06     12.48 o 
  -3 -12   5        7.71       17.25      3.70 o 
  -2 -12   5        0.28       -1.70      2.48 o 
  -1 -12   5        2.19        0.52      3.36 o 
   0 -12   5        8.04        3.80      2.87 o 
   1 -12   5       24.39       24.20      2.96 o 
   2 -12   5        0.00       -1.57      2.46 o 
   3 -12   5       74.44       75.71      4.34 o 
   4 -12   5       33.46       34.23      3.19 o 
   5 -12   5       12.77       12.56      2.76 o 
   6 -12   5        1.64        1.96      3.40 o 
   7 -12   5        0.31       -1.37      3.50 o 
   8 -12   5        9.63       13.15      4.28 o 
   9 -12   5       33.08       30.34      4.37 o 
  10 -12   5        4.44        4.18      5.02 o 
  -6 -11   5       33.59       35.66      4.86 o 
  -5 -11   5      212.62      231.72     11.09 o 
  -4 -11   5       27.79       33.51      4.44 o 
  -3 -11   5      106.56      112.98      8.51 o 
  -2 -11   5        7.63        6.31      2.34 o 
  -1 -11   5        0.60       -0.35      2.04 o 
   0 -11   5        0.00       -2.13      2.47 o 
   1 -11   5       50.27       50.10      3.49 o 
   2 -11   5        0.19        1.73      2.19 o 
   3 -11   5      862.53      839.30     19.80 o 
   4 -11   5       34.61       27.32      3.26 o 
   5 -11   5       49.65       51.62      3.73 o 
   6 -11   5        8.58        8.03      3.67 o 
   7 -11   5       29.88       32.91      4.70 o 
   8 -11   5        0.10        1.15      2.40 o 
   9 -11   5        0.03        0.24      2.77 o 
  10 -11   5        3.14        8.88      3.26 o 
  -7 -10   5       41.48       46.28      5.29 o 
  -6 -10   5       28.04       24.69      3.98 o 
  -5 -10   5        4.28        1.32      2.56 o 
  -4 -10   5       23.80       28.33      3.86 o 
  -3 -10   5        7.31       17.66      2.80 o 
  -2 -10   5       32.57       39.81      4.68 o 
  -1 -10   5       26.52       23.40      2.64 o 
   0 -10   5      187.74      230.05      7.31 o 
   1 -10   5       53.78       61.96      3.16 o 
   2 -10   5      412.40      379.94     10.06 o 
   3 -10   5       47.57       43.68      3.16 o 
   4 -10   5        1.53        3.21      1.99 o 
   5 -10   5      285.63      263.95      8.29 o 
   6 -10   5      249.25      245.15      7.48 o 
   7 -10   5      293.93      292.89     17.73 o 
   8 -10   5        2.57       -1.03      2.34 o 
   9 -10   5        5.50        0.83      2.62 o 
  10 -10   5      314.65      314.74     36.15 o 
  11 -10   5       26.87       31.81      7.09 o 
  -8  -9   5      204.13      256.52     14.84 o 
  -7  -9   5        0.80        1.83      2.64 o 
  -6  -9   5       55.96       71.38      5.74 o 
  -5  -9   5      135.82      133.67     11.77 o 
  -4  -9   5        7.02        8.15      2.77 o 
  -3  -9   5        2.10        4.81      2.11 o 
  -2  -9   5      181.78      163.93      5.71 o 
  -1  -9   5      185.44      175.15      7.50 o 
   0  -9   5       88.39       81.63      3.36 o 
   1  -9   5       10.22        9.39      1.75 o 
   2  -9   5       24.89       24.03      2.54 o 
   3  -9   5      320.41      298.06      8.20 o 
   4  -9   5      167.16      145.54      4.79 o 
   5  -9   5       32.04       38.46      2.74 o 
   6  -9   5       50.86       44.40      3.64 o 
   7  -9   5        2.01        6.25      2.28 o 
   8  -9   5        1.24        0.50      2.25 o 
   9  -9   5      113.90      116.85      6.01 o 
  10  -9   5       11.10       11.61      6.09 o 
  11  -9   5      148.09      171.73     34.78 o 
  -9  -8   5       26.15       28.67      5.89 o 
  -8  -8   5       11.83       13.27      3.17 o 
  -7  -8   5        2.35       -0.17      2.95 o 
  -6  -8   5        6.22        5.63      3.67 o 
  -5  -8   5       44.88       35.55      3.75 o 
  -4  -8   5        0.02        1.22      1.90 o 
  -3  -8   5      175.27      156.31      6.36 o 
  -2  -8   5       88.38       97.78      4.19 o 
  -1  -8   5        2.27        5.57      1.81 o 
   0  -8   5     1615.53     1573.56     31.65 o 
   1  -8   5        0.55        1.34      1.28 o 
   2  -8   5      177.12      168.31      5.50 o 
   3  -8   5       22.73       27.72      2.37 o 
   4  -8   5      261.80      245.59      5.83 o 
   5  -8   5      159.68      179.10      5.39 o 
   6  -8   5      105.53      123.09      5.39 o 
   7  -8   5      206.93      191.11     12.05 o 
   8  -8   5       30.40       32.58      4.28 o 
   9  -8   5       68.78       74.93      5.82 o 
  10  -8   5       17.75       18.52      4.42 o 
  11  -8   5       30.95       32.35      5.70 o 
 -10  -7   5        8.18        9.66      4.62 o 
  -9  -7   5        0.01        1.15      3.47 o 
  -8  -7   5        7.74        7.27      2.63 o 
  -7  -7   5        5.35        4.22      4.95 o 
  -6  -7   5        0.00       -0.34      1.68 o 
  -5  -7   5      925.74      822.32     26.95 o 
  -4  -7   5        2.24        4.25      2.35 o 
  -3  -7   5      532.50      477.64     14.28 o 
  -2  -7   5        1.46        1.52      1.32 o 
  -1  -7   5      281.78      264.41      9.20 o 
   0  -7   5      321.12      321.41      7.50 o 
   1  -7   5        8.05        3.67      1.43 o 
   2  -7   5      423.52      421.05     10.56 o 
   3  -7   5      141.25      142.14      4.02 o 
   4  -7   5        3.13        0.54      1.17 o 
   5  -7   5      134.68      146.61      5.23 o 
   6  -7   5      396.46      382.84     11.26 o 
   7  -7   5      155.26      135.48      5.63 o 
   8  -7   5       39.66       39.34      3.46 o 
   9  -7   5       15.14       16.16      3.86 o 
  10  -7   5        2.11        3.19      3.19 o 
  11  -7   5       74.44       98.06     22.01 o 
  12  -7   5       94.04      126.62     11.54 o 
 -10  -6   5       73.43       71.00      6.43 o 
  -9  -6   5      137.40      140.35      8.43 o 
  -8  -6   5      254.27      230.38     13.04 o 
  -7  -6   5       11.43       14.07      2.60 o 
  -6  -6   5        3.41        2.46      1.68 o 
  -5  -6   5      338.45      310.99     13.01 o 
  -4  -6   5       63.64       65.85      4.69 o 
  -3  -6   5       41.15       47.40      2.99 o 
  -2  -6   5       85.49      106.60      6.23 o 
  -1  -6   5      984.01     1040.89     24.42 o 
   0  -6   5       13.36       22.32      1.48 o 
   1  -6   5      325.21      312.30      6.49 o 
   2  -6   5     1007.37     1062.67     21.60 o 
   3  -6   5      168.21      177.21      4.15 o 
   4  -6   5      334.67      386.60      9.35 o 
   5  -6   5        0.29        0.38      1.11 o 
   6  -6   5        5.19        5.90      2.89 o 
   7  -6   5       46.06       54.59      4.22 o 
   8  -6   5        0.05        2.15      2.02 o 
   9  -6   5       56.64       48.42      8.74 o 
  10  -6   5      145.19      142.99      9.34 o 
  11  -6   5        4.47        7.46      3.83 o 
  12  -6   5        0.23        0.91      4.46 o 
 -11  -5   5        6.19        4.18      3.75 o 
 -10  -5   5        0.09       -1.71      2.34 o 
  -9  -5   5        2.25        3.49      2.28 o 
  -8  -5   5        0.94        1.66      1.87 o 
  -7  -5   5       91.66      114.80      5.85 o 
  -6  -5   5        4.27        7.34      3.05 o 
  -5  -5   5      444.47      449.59     15.60 o 
  -4  -5   5      869.37      954.21     52.19 o 
  -3  -5   5      118.32      102.81      5.38 o 
  -2  -5   5       18.97       19.37      1.67 o 
  -1  -5   5     1492.40     1689.25     52.16 o 
   0  -5   5        8.57       20.27      1.17 o 
   1  -5   5        8.97       10.75      1.46 o 
   2  -5   5      779.62      871.10     17.49 o 
   3  -5   5       82.75       98.71      3.24 o 
   4  -5   5      293.40      300.18      6.16 o 
   5  -5   5       89.49       96.37      4.14 o 
   6  -5   5      953.09      890.54     22.97 o 
   7  -5   5       14.71       10.28      2.15 o 
   8  -5   5       45.00       52.71     17.32 o 
   9  -5   5       13.93        9.37      4.01 o 
  10  -5   5       71.54       77.46     19.35 o 
  11  -5   5       64.99       82.10      9.24 o 
  12  -5   5       12.48        6.81      4.76 o 
 -11  -4   5        0.10       -2.75      2.75 o 
 -10  -4   5      304.56      305.47     22.58 o 
  -9  -4   5       30.44       28.18      3.53 o 
  -8  -4   5       15.90       16.68      2.60 o 
  -7  -4   5      242.55      209.39     26.11 o 
  -6  -4   5        0.01        1.56      2.40 o 
  -5  -4   5       11.17       36.81      5.27 o 
  -4  -4   5      266.03      263.96      9.98 o 
  -3  -4   5      201.80      252.65     18.63 o 
  -2  -4   5        0.00        1.04      0.92 o 
  -1  -4   5      206.22      192.07      8.84 o 
   0  -4   5      119.48      128.72      4.27 o 
   1  -4   5        4.64        6.55      1.21 o 
   2  -4   5        2.12        4.25      0.99 o 
   3  -4   5      280.14      272.63      5.58 o 
   4  -4   5      532.60      504.80      9.70 o 
   5  -4   5       55.31       72.65      5.52 o 
   6  -4   5        1.54        2.44      1.46 o 
   7  -4   5       84.05      103.67      5.15 o 
   8  -4   5        2.32        1.89      2.16 o 
   9  -4   5        8.42       12.81      3.39 o 
  10  -4   5       21.54       30.38      4.42 o 
  11  -4   5        4.29        5.28      3.02 o 
  12  -4   5       52.45       67.43      9.10 o 
 -12  -3   5        1.32       -2.78      3.59 o 
 -11  -3   5        0.05        0.84      2.39 o 
 -10  -3   5       80.40       84.98      5.88 o 
  -9  -3   5      413.02      378.16     15.97 o 
  -8  -3   5        3.63        4.96      1.71 o 
  -7  -3   5      861.44      770.17     24.57 o 
  -6  -3   5      159.90      155.40      5.49 o 
  -5  -3   5       63.77       73.15      7.85 o 
  -4  -3   5      101.54      111.31      3.11 o 
  -3  -3   5     1808.83     1966.11     85.97 o 
  -2  -3   5     1136.20     1121.41     33.18 o 
  -1  -3   5     5858.74     5846.21    134.88 o 
   0  -3   5       51.69       51.06      4.69 o 
   1  -3   5        4.89       11.00      0.99 o 
   2  -3   5      247.76      216.40      5.09 o 
   3  -3   5     5091.30     5502.81     98.26 o 
   4  -3   5      483.54      564.84     11.39 o 
   5  -3   5      418.25      388.83      9.33 o 
   6  -3   5      479.75      455.32     10.93 o 
   7  -3   5       22.08       11.38      2.48 o 
   8  -3   5      118.39      126.90     11.95 o 
   9  -3   5        0.02       -0.24      2.29 o 
  10  -3   5        1.80        0.02      2.56 o 
  11  -3   5       31.92       33.51      4.92 o 
  12  -3   5        1.96       10.02      5.20 o 
 -12  -2   5       37.27       35.25      6.47 o 
 -11  -2   5        0.16        2.31      3.00 o 
 -10  -2   5       63.67       63.39      4.79 o 
  -9  -2   5        0.00        0.29      1.55 o 
  -8  -2   5        2.79        3.34      2.55 o 
  -7  -2   5      108.63      109.80      4.91 o 
  -6  -2   5       56.95       41.35      5.85 o 
  -5  -2   5       43.90       34.87      1.78 o 
  -4  -2   5        0.93        0.90      0.52 o 
  -3  -2   5      451.24      423.06     11.50 o 
  -2  -2   5       37.43       45.26      4.03 o 
  -1  -2   5       33.85       24.80      4.54 o 
   0  -2   5      634.30      664.60     18.03 o 
   1  -2   5     1580.92     1650.89     43.53 o 
   2  -2   5     4371.50     4683.04    103.95 o 
   3  -2   5       10.47       17.41      1.07 o 
   4  -2   5       10.70       13.48      1.42 o 
   5  -2   5       68.78       69.73      3.18 o 
   6  -2   5      281.32      270.50      7.92 o 
   7  -2   5        0.63        1.13      1.59 o 
   8  -2   5      760.39      735.26     29.10 o 
   9  -2   5       80.13       78.11      6.49 o 
  10  -2   5      187.69      240.49     12.34 o 
  11  -2   5       86.08      100.70      9.91 o 
  12  -2   5        0.20       -4.20      4.20 o 
 -12  -1   5        7.43        6.53      2.69 o 
 -11  -1   5       14.30       17.50      3.88 o 
 -10  -1   5        0.53        1.32      1.83 o 
  -9  -1   5      198.46      178.25      8.39 o 
  -8  -1   5       35.35       32.37      8.56 o 
  -7  -1   5       56.20       59.74      3.30 o 
  -6  -1   5      144.02      138.29      5.00 o 
  -5  -1   5      700.93      697.50     19.34 o 
  -4  -1   5      194.91      206.80      6.39 o 
  -3  -1   5      803.46      875.90     47.69 o 
  -2  -1   5      874.27      858.08     46.20 o 
  -1  -1   5       11.86       12.74      1.64 o 
   0  -1   5       13.36       14.46      1.59 o 
   1  -1   5      869.85      900.98     21.60 o 
   2  -1   5        7.31        8.08      0.85 o 
   3  -1   5        4.81        2.13      0.79 o 
   4  -1   5      302.82      320.07      6.72 o 
   5  -1   5       10.37       14.81      1.46 o 
   6  -1   5        6.57        3.45      2.26 o 
   7  -1   5        4.59        6.10      1.93 o 
   8  -1   5      380.28      368.60     16.14 o 
   9  -1   5        0.22        4.13      2.60 o 
  10  -1   5        3.61        4.86      3.01 o 
  11  -1   5       10.24        9.69      5.62 o 
 -13   0   5       43.13       43.47      5.88 o 
 -12   0   5       72.72       79.85      6.00 o 
 -11   0   5        6.32        5.02      2.13 o 
 -10   0   5        1.83        3.45      1.81 o 
  -9   0   5      177.46      168.59      7.90 o 
  -8   0   5      432.89      375.65     11.24 o 
  -7   0   5       61.41       74.40      4.11 o 
  -6   0   5     1284.36     1379.52     37.02 o 
  -5   0   5       21.28       28.65      1.84 o 
  -4   0   5      429.92      459.79     22.28 o 
  -3   0   5      316.10      311.89     17.68 o 
  -2   0   5      668.00      681.35     24.11 o 
  -1   0   5     7992.14     7681.73    307.75 o 
   0   0   5       11.81       10.31      0.78 o 
   1   0   5     1684.34     1709.09     31.63 o 
   2   0   5       20.38       21.32      2.84 o 
   3   0   5      491.29      503.47      8.70 o 
   4   0   5        8.97       13.24      0.92 o 
   5   0   5      198.79      176.39      5.71 o 
   6   0   5      828.90      795.34     20.16 o 
   7   0   5      166.81      154.31      6.89 o 
   8   0   5        3.41        2.69      2.66 o 
   9   0   5      236.28      258.94     12.88 o 
  10   0   5       14.23       10.05      3.40 o 
  11   0   5       27.98       27.99      5.63 o 
 -13   1   5        7.21       10.89      3.85 o 
 -12   1   5      106.05      124.37     13.87 o 
 -11   1   5       37.28       31.53      3.56 o 
 -10   1   5        0.62        2.78      1.68 o 
  -9   1   5      865.52      767.39     29.13 o 
  -8   1   5       61.92       48.79      2.53 o 
  -7   1   5        8.78       10.17      1.61 o 
  -6   1   5       56.08       62.78      2.80 o 
  -5   1   5      216.86      257.70      7.70 o 
  -4   1   5        1.59        0.83      0.88 o 
  -3   1   5       34.67       26.88      2.29 o 
  -2   1   5     5126.99     5091.07    180.66 o 
  -1   1   5     6600.20     6400.70    128.63 o 
   0   1   5     1102.31     1098.50     24.93 o 
   1   1   5     1617.90     1567.04     26.37 o 
   2   1   5     1096.43     1169.70     20.39 o 
   3   1   5      466.33      541.88     10.31 o 
   4   1   5      226.73      219.10      6.59 o 
   5   1   5      302.84      313.60      8.94 o 
   6   1   5       99.17       92.64      4.24 o 
   7   1   5      121.11      102.12      5.43 o 
   8   1   5        9.81        7.98      2.57 o 
   9   1   5      105.15      123.42     16.32 o 
  10   1   5       15.55       21.95      4.34 o 
  11   1   5       78.05       94.74     10.95 o 
 -13   2   5       21.13       21.99      4.19 o 
 -12   2   5        2.52        3.10      2.30 o 
 -11   2   5        0.06        0.66      1.94 o 
 -10   2   5        2.50        2.66      2.16 o 
  -9   2   5        6.79        9.51      2.19 o 
  -8   2   5      316.43      278.39     11.41 o 
  -7   2   5        2.54        1.61      0.53 o 
  -6   2   5        1.51        0.50      0.91 o 
  -5   2   5     1012.32     1108.01     27.71 o 
  -4   2   5     1128.29     1177.07     22.08 o 
  -3   2   5      175.83      201.29      8.35 o 
  -2   2   5     4620.23     4727.97    141.73 o 
  -1   2   5     2862.28     2849.22     64.15 o 
   0   2   5      204.03      196.33      5.25 o 
   1   2   5       25.17       21.91      1.68 o 
   2   2   5      342.21      367.37      7.00 o 
   3   2   5        4.83        5.44      0.86 o 
   4   2   5      208.70      205.85      5.84 o 
   5   2   5      105.33      108.78      4.53 o 
   6   2   5      339.15      331.00      9.75 o 
   7   2   5        1.68        3.02      2.02 o 
   8   2   5       21.82       18.15      4.78 o 
   9   2   5      166.63      176.76      8.50 o 
  10   2   5       97.65       98.05      7.85 o 
 -13   3   5       33.02       37.86      4.07 o 
 -12   3   5       17.71       21.50      3.33 o 
 -11   3   5        1.32        1.43      1.96 o 
 -10   3   5        0.50        1.12      1.69 o 
  -9   3   5      186.48      211.31      9.45 o 
  -8   3   5      335.84      286.94     11.87 o 
  -7   3   5       12.55       19.36      1.45 o 
  -6   3   5       74.10       84.74      3.29 o 
  -5   3   5       33.52       38.16      1.70 o 
  -4   3   5      160.01      222.82      7.75 o 
  -3   3   5      685.37      739.29     18.20 o 
  -2   3   5       36.31       27.60      2.12 o 
  -1   3   5     2029.29     2112.82     39.67 o 
   0   3   5      164.58      157.02      4.20 o 
   1   3   5       44.30       56.69      2.17 o 
   2   3   5      634.36      753.93     13.63 o 
   3   3   5      323.51      364.65      8.00 o 
   4   3   5      643.89      623.03     13.47 o 
   5   3   5      325.93      350.75      9.28 o 
   6   3   5        2.82        1.81      1.95 o 
   7   3   5      107.35      104.69      5.99 o 
   8   3   5       29.48       27.47      3.73 o 
   9   3   5      241.21      234.09     11.13 o 
  10   3   5       66.28       79.47      7.20 o 
 -13   4   5       10.70       11.53      3.25 o 
 -12   4   5        4.72        4.96      5.65 o 
 -11   4   5      191.30      172.53      7.76 o 
 -10   4   5       13.96       11.28      3.28 o 
  -9   4   5      209.96      170.77      8.43 o 
  -8   4   5       59.89       16.26      5.84 o 
  -7   4   5      165.78      162.76      5.70 o 
  -6   4   5      262.86      285.88      6.89 o 
  -5   4   5       59.97       50.13      2.79 o 
  -4   4   5       48.72       55.67      2.51 o 
  -3   4   5      744.36      744.62     18.69 o 
  -2   4   5       55.95       70.82      6.08 o 
  -1   4   5       98.64      117.15      7.12 o 
   0   4   5      340.88      381.60      8.04 o 
   1   4   5      928.15      887.28     17.53 o 
   2   4   5       35.95       36.52      1.84 o 
   3   4   5        6.82        6.56      1.36 o 
   4   4   5      295.94      309.74      8.51 o 
   5   4   5       32.31       21.49      2.00 o 
   6   4   5        2.03        1.61      1.89 o 
   7   4   5       35.00       33.73      4.05 o 
   8   4   5       45.79       50.13      4.90 o 
   9   4   5      118.96      127.47      8.36 o 
  10   4   5       28.92       23.68      5.27 o 
 -13   5   5        2.60       -1.55      5.66 o 
 -12   5   5        0.96        1.51      2.36 o 
 -11   5   5       28.36       19.88      9.37 o 
 -10   5   5        0.38        0.28      1.96 o 
  -9   5   5      100.05       73.55     14.19 o 
  -8   5   5      955.85      840.79     32.35 o 
  -7   5   5      310.85      249.63      8.40 o 
  -6   5   5      713.24      683.10     20.15 o 
  -5   5   5     1472.76     1439.58     34.81 o 
  -4   5   5       81.50       60.25      2.87 o 
  -3   5   5        0.32        0.53      0.90 o 
  -2   5   5       33.26       39.73      1.85 o 
  -1   5   5       72.17       92.50      3.05 o 
   0   5   5       44.58       37.66      1.80 o 
   1   5   5      271.17      313.08      7.12 o 
   2   5   5      106.49      106.17      3.30 o 
   3   5   5        7.18       14.43      2.87 o 
   4   5   5      350.63      333.95      9.08 o 
   5   5   5       47.35       47.45      3.56 o 
   6   5   5       26.07       25.53      3.04 o 
   7   5   5       17.10       16.25      3.34 o 
   8   5   5        2.13        0.83      4.50 o 
   9   5   5        2.02       -2.64      3.79 o 
 -13   6   5       26.01       32.60     14.49 o 
 -12   6   5        0.23        2.49      4.96 o 
 -11   6   5       47.03       49.50      4.99 o 
 -10   6   5        0.01        9.86      6.11 o 
  -9   6   5        8.53        6.64      3.42 o 
  -8   6   5       15.60       21.44      6.90 o 
  -7   6   5        2.57        1.92      1.16 o 
  -6   6   5        6.58        9.36      1.55 o 
  -5   6   5       11.74       13.15      1.63 o 
  -4   6   5      149.77      171.38      7.81 o 
  -3   6   5        9.89       12.11      1.59 o 
  -2   6   5     1042.36     1080.13     23.01 o 
  -1   6   5        2.67        1.95      1.37 o 
   0   6   5      266.33      242.67      6.07 o 
   1   6   5       53.08       48.36      4.79 o 
   2   6   5     1054.18     1042.87     21.24 o 
   3   6   5       15.38       13.88      2.09 o 
   4   6   5      522.05      492.00     12.68 o 
   5   6   5      466.93      462.01     12.29 o 
   6   6   5        2.08        1.19      1.94 o 
   7   6   5        2.37        1.45      2.76 o 
   8   6   5        0.28       -1.87      3.41 o 
 -13   7   5       26.92       14.27      4.40 o 
 -12   7   5       10.69       10.07      3.38 o 
 -11   7   5        8.05       24.15      8.30 o 
 -10   7   5        5.17       11.78      5.29 o 
  -9   7   5      239.56      200.60     10.35 o 
  -8   7   5       64.60       62.84      5.17 o 
  -7   7   5     1050.39      977.22     28.01 o 
  -6   7   5      309.69      295.83      8.88 o 
  -5   7   5      406.98      396.63      9.74 o 
  -4   7   5        2.96        0.99      1.34 o 
  -3   7   5       37.04       48.20      2.25 o 
  -2   7   5        8.34       10.31      1.61 o 
  -1   7   5        5.56        7.13      1.64 o 
   0   7   5        2.39        1.83      2.00 o 
   1   7   5        5.45        6.42      1.73 o 
   2   7   5        6.79        4.99      1.66 o 
   3   7   5      411.68      413.33     11.08 o 
   4   7   5      249.95      245.06      7.76 o 
   5   7   5        2.68        2.75      2.07 o 
   6   7   5        0.41       -1.38      2.36 o 
   7   7   5       86.83       98.62      5.90 o 
   8   7   5       47.65       51.28     15.18 o 
 -13   8   5       14.65        5.00      4.02 o 
 -12   8   5        0.08       17.36      8.79 o 
 -11   8   5      107.18      115.00     16.90 o 
 -10   8   5        0.46        4.39      2.62 o 
  -9   8   5        0.81        0.97      2.36 o 
  -8   8   5       77.36       74.33      8.59 o 
  -7   8   5        2.47        4.09      1.62 o 
  -6   8   5       52.20       53.16      3.36 o 
  -5   8   5      148.59      155.05      5.95 o 
  -4   8   5      113.64      115.55      4.47 o 
  -3   8   5     1062.74      957.39     19.50 o 
  -2   8   5      404.35      400.08      9.25 o 
  -1   8   5       18.45       19.83      3.13 o 
   0   8   5      210.01      219.91      6.67 o 
   1   8   5      461.76      455.89     11.39 o 
   2   8   5       28.68       32.64      2.78 o 
   3   8   5       90.41       88.53      5.71 o 
   4   8   5        6.26        7.73      2.29 o 
   5   8   5        7.16        0.89      2.35 o 
   6   8   5        0.30       -0.71      2.43 o 
   7   8   5       24.03       30.43      6.73 o 
 -12   9   5      264.84      289.88     14.98 o 
 -11   9   5        0.50       -2.72      2.72 o 
 -10   9   5        9.18        6.39      3.27 o 
  -9   9   5      250.39      228.58     11.93 o 
  -8   9   5      202.04      197.21     32.71 o 
  -7   9   5       67.01       58.19      3.73 o 
  -6   9   5        0.64       -1.52      2.03 o 
  -5   9   5       41.96       51.44      3.69 o 
  -4   9   5      835.52      798.05     22.26 o 
  -3   9   5       26.05       33.23      2.77 o 
  -2   9   5       67.67       60.04      3.44 o 
  -1   9   5      305.87      282.55      7.98 o 
   0   9   5       56.86       49.25      3.35 o 
   1   9   5       51.75       47.16      3.69 o 
   2   9   5        0.63        0.04      2.59 o 
   3   9   5       27.34       23.57      3.46 o 
   4   9   5        2.23        0.71      2.96 o 
   5   9   5      275.65      263.72     11.61 o 
   6   9   5       15.38        5.66      6.40 o 
 -12  10   5       44.58       43.20      6.91 o 
 -11  10   5        2.19        1.95      3.25 o 
 -10  10   5       16.20       20.50      4.31 o 
  -9  10   5       18.45       16.53      3.98 o 
  -8  10   5        1.13        4.52      3.00 o 
  -7  10   5      130.68      140.19      6.05 o 
  -6  10   5      292.56      302.94     10.02 o 
  -5  10   5        1.52        2.52      2.21 o 
  -4  10   5      103.09      126.86      5.93 o 
  -3  10   5       79.07       85.83      4.54 o 
  -2  10   5      363.46      342.02      9.29 o 
  -1  10   5       56.71       61.07      5.28 o 
   0  10   5       58.13       66.21      3.95 o 
   1  10   5       45.18       40.12      3.32 o 
   2  10   5       21.03       19.89      3.51 o 
   3  10   5        7.40        8.80      3.31 o 
   4  10   5      190.00      181.17      8.36 o 
   5  10   5       27.02       18.43      4.97 o 
 -11  11   5        6.69        4.65      4.17 o 
 -10  11   5       19.28       16.49      8.46 o 
  -9  11   5       35.24       38.38      5.57 o 
  -8  11   5        5.45        4.93      3.68 o 
  -7  11   5       21.13       26.76      2.90 o 
  -6  11   5        3.50        2.43      3.24 o 
  -5  11   5       52.80       47.30      4.20 o 
  -4  11   5       66.96       61.77      7.81 o 
  -3  11   5      183.95      201.58      7.24 o 
  -2  11   5        2.44        1.09      2.38 o 
  -1  11   5       30.86       25.33      3.06 o 
   0  11   5      112.67      111.03      5.20 o 
   1  11   5       24.50       20.02      3.73 o 
   2  11   5        0.03        0.80      3.25 o 
   3  11   5       35.73       37.42      5.66 o 
   4  11   5       41.18       37.78      5.87 o 
 -10  12   5       18.15       23.86      5.37 o 
  -9  12   5        7.50        4.07      5.80 o 
  -8  12   5        8.80        4.94      3.50 o 
  -7  12   5        2.49        2.00      2.30 o 
  -6  12   5        6.78        9.76      3.53 o 
  -5  12   5       45.76       57.05      5.77 o 
  -4  12   5        0.27        0.36      3.57 o 
  -3  12   5       64.05       68.73      6.48 o 
  -2  12   5        0.83        3.94      2.85 o 
  -1  12   5        3.30        1.02      2.76 o 
   0  12   5        1.94        0.68      2.66 o 
   1  12   5       12.88        6.28      3.47 o 
   2  12   5        1.38       -2.26      3.18 o 
   3  12   5       37.70       42.87      5.73 o 
  -9  13   5       27.04       33.23      7.24 o 
  -8  13   5        4.82       -0.76      3.30 o 
  -7  13   5        0.06       -2.74      2.74 o 
  -6  13   5       88.21      103.00     10.56 o 
  -5  13   5      180.69      172.80      9.52 o 
  -4  13   5        1.99        0.36      3.87 o 
  -3  13   5      321.14      305.84     12.93 o 
  -2  13   5       56.65       48.15      4.43 o 
  -1  13   5       17.06       12.34      3.41 o 
   0  13   5      180.79      180.71      8.20 o 
   1  13   5        2.54        4.44      4.28 o 
  -8  14   5       23.26       24.20      8.36 o 
  -7  14   5        1.26       -3.66      4.68 o 
  -6  14   5        0.07       -4.40      4.40 o 
  -5  14   5       28.29       25.74      6.84 o 
  -4  14   5      177.84      157.64      9.45 o 
  -3  14   5       14.32        7.90      4.51 o 
  -2  14   5       19.75       16.05      5.41 o 
  -1  14   5       10.35        9.14      4.84 o 
   0 -15   6       10.31        4.94      5.05 o 
   1 -15   6        7.05        3.47      6.59 o 
   2 -15   6        0.00       -3.68      3.69 o 
   3 -15   6       14.80       16.76      5.24 o 
   4 -15   6        8.80        1.53      4.22 o 
   5 -15   6       10.78       -1.53      7.18 o 
   6 -15   6       50.67       45.87      9.23 o 
  -2 -14   6      514.23      522.34     22.40 o 
  -1 -14   6       16.77       20.53      4.77 o 
   0 -14   6        0.04        0.64      3.23 o 
   1 -14   6      363.10      385.01     13.08 o 
   2 -14   6        1.98        2.64      3.39 o 
   3 -14   6       64.89       67.72      4.57 o 
   4 -14   6       12.13        6.70      3.05 o 
   5 -14   6        0.00       -1.52      4.79 o 
   6 -14   6        0.15       -0.89      3.93 o 
   7 -14   6       44.03       34.99      8.27 o 
   8 -14   6        4.48        8.19      7.25 o 
  -4 -13   6       91.38      104.86      7.16 o 
  -3 -13   6       14.03       22.88      3.75 o 
  -2 -13   6      334.62      343.59     13.91 o 
  -1 -13   6       10.60        2.12      3.27 o 
   0 -13   6        5.83        6.81      3.41 o 
   1 -13   6        0.06        1.19      3.21 o 
   2 -13   6        1.25       -2.11      2.50 o 
   3 -13   6       12.80       10.91      2.99 o 
   4 -13   6      111.75      112.04      5.45 o 
   5 -13   6       81.64       83.52      6.64 o 
   6 -13   6       70.95       80.72      6.76 o 
   7 -13   6        0.27       -1.53      3.67 o 
   8 -13   6      114.78      122.05     12.97 o 
   9 -13   6        3.10       -6.30      6.30 o 
  -5 -12   6       73.05       92.96     14.02 o 
  -4 -12   6       44.97       50.33      5.41 o 
  -3 -12   6        1.72       -1.00      2.49 o 
  -2 -12   6       53.12       62.06      4.77 o 
  -1 -12   6       23.87       24.06      3.71 o 
   0 -12   6       33.28       40.17      5.38 o 
   1 -12   6       15.84       12.73      3.22 o 
   2 -12   6       76.97       88.68      4.68 o 
   3 -12   6        1.12        2.01      2.42 o 
   4 -12   6       55.01       43.37      3.46 o 
   5 -12   6      289.73      262.81      8.74 o 
   6 -12   6        6.22        4.26      3.54 o 
   7 -12   6       54.86       55.96      5.90 o 
   8 -12   6       78.38       85.02      6.90 o 
   9 -12   6        2.41        1.78      3.37 o 
  10 -12   6        0.40        1.90      4.82 o 
  -6 -11   6      142.52      142.65      8.49 o 
  -5 -11   6        0.00        4.85      3.06 o 
  -4 -11   6       50.84       68.29      5.94 o 
  -3 -11   6       70.72       81.82      6.25 o 
  -2 -11   6       68.20       83.90      6.45 o 
  -1 -11   6       25.70       28.31      4.54 o 
   0 -11   6       93.08       98.49      6.18 o 
   1 -11   6       52.62       53.32      3.52 o 
   2 -11   6        8.96        8.78      2.50 o 
   3 -11   6      120.34      118.07      5.10 o 
   4 -11   6       16.65       17.78      2.66 o 
   5 -11   6       29.15       28.95      3.14 o 
   6 -11   6        0.23        2.10      3.14 o 
   7 -11   6        0.01       -0.16      3.16 o 
   8 -11   6        0.46        1.09      2.99 o 
   9 -11   6       72.09       64.99      8.48 o 
  10 -11   6        1.59        1.92      4.23 o 
  -7 -10   6      272.64      323.07     14.18 o 
  -6 -10   6        1.64        2.20      2.66 o 
  -5 -10   6        0.05        2.06      2.57 o 
  -4 -10   6       77.24       93.67      6.31 o 
  -3 -10   6        9.03       15.83      3.68 o 
  -2 -10   6       17.18       13.15      2.67 o 
  -1 -10   6      278.95      262.25      8.11 o 
   0 -10   6      504.63      515.22     13.45 o 
   1 -10   6        0.14       -0.63      1.58 o 
   2 -10   6      116.23      104.44      4.59 o 
   3 -10   6       93.31       88.34      4.28 o 
   4 -10   6      215.66      187.86      6.20 o 
   5 -10   6       10.66        7.25      2.64 o 
   6 -10   6      109.02      100.43      5.44 o 
   7 -10   6       22.28       27.41      4.39 o 
   8 -10   6       18.30       23.57      3.40 o 
   9 -10   6        4.90        3.52      2.87 o 
  10 -10   6      230.17      252.19     23.58 o 
  11 -10   6       85.33       96.77     11.26 o 
  -8  -9   6        6.47       10.06      3.37 o 
  -7  -9   6        1.09        1.89      2.72 o 
  -6  -9   6      137.16      146.81     10.81 o 
  -5  -9   6        6.42        5.75      2.54 o 
  -4  -9   6       80.82       99.58      6.16 o 
  -3  -9   6        4.25        7.43      3.18 o 
  -2  -9   6       77.23       84.68      4.03 o 
  -1  -9   6       81.22       80.28      3.93 o 
   0  -9   6      582.41      507.12     11.34 o 
   1  -9   6        4.04        3.54      1.65 o 
   2  -9   6      121.87      132.01      4.89 o 
   3  -9   6       70.52       59.09      3.34 o 
   4  -9   6      320.75      305.76     10.89 o 
   5  -9   6      130.20      128.38      4.45 o 
   6  -9   6       32.95       32.66      3.32 o 
   7  -9   6        4.51        9.03      2.89 o 
   8  -9   6       18.79       29.31      3.40 o 
   9  -9   6        0.14        6.59      2.76 o 
  10  -9   6       62.39       70.49      8.89 o 
  11  -9   6       42.92       46.15      8.07 o 
  -9  -8   6      412.57      429.77     25.43 o 
  -8  -8   6       66.59       69.44      5.70 o 
  -7  -8   6       10.47        6.32      4.15 o 
  -6  -8   6      148.17      137.54      7.27 o 
  -5  -8   6       27.10       27.32      4.31 o 
  -4  -8   6        0.60        2.52      1.87 o 
  -3  -8   6       63.62       66.43      5.50 o 
  -2  -8   6        6.51        5.23      1.67 o 
  -1  -8   6        0.68        0.61      1.59 o 
   0  -8   6      749.51      731.47     15.48 o 
   1  -8   6      883.37      892.21     18.62 o 
   2  -8   6        3.65        2.13      1.53 o 
   3  -8   6      464.95      435.83     10.96 o 
   4  -8   6      110.42       88.00      3.20 o 
   5  -8   6       24.95       25.42      2.36 o 
   6  -8   6       46.13       41.93      4.53 o 
   7  -8   6        3.91        0.00      2.16 o 
   8  -8   6        0.12       -2.12      2.15 o 
   9  -8   6       61.10       68.22      5.41 o 
  10  -8   6        7.51       11.67      5.95 o 
  11  -8   6       21.96       19.93      4.94 o 
 -10  -7   6        8.37       14.03      4.60 o 
  -9  -7   6      547.47      602.97     39.28 o 
  -8  -7   6       14.69       10.49      2.73 o 
  -7  -7   6        0.28       -1.80      1.80 o 
  -6  -7   6       40.43       33.20      4.30 o 
  -5  -7   6        3.75        2.30      1.89 o 
  -4  -7   6        2.34        0.13      1.90 o 
  -3  -7   6       18.65       19.31      2.83 o 
  -2  -7   6        0.05        0.43      1.40 o 
  -1  -7   6      158.22      151.38      5.02 o 
   0  -7   6       70.31       87.48      2.90 o 
   1  -7   6       78.67       92.12      3.18 o 
   2  -7   6       17.66       16.45      1.48 o 
   3  -7   6       42.12       42.77      2.86 o 
   4  -7   6        1.90        2.34      1.67 o 
   5  -7   6      154.24      153.59      5.22 o 
   6  -7   6       58.95       62.87      3.91 o 
   7  -7   6        7.51       16.94      2.65 o 
   8  -7   6       23.97       23.26      4.16 o 
   9  -7   6      117.49      115.92      8.34 o 
  10  -7   6       27.04       23.21     11.53 o 
  11  -7   6       81.12       80.31     21.19 o 
 -10  -6   6       22.38       21.70      4.38 o 
  -9  -6   6        4.19        9.25      2.94 o 
  -8  -6   6       68.38       70.91      8.44 o 
  -7  -6   6        0.65       -0.39      1.70 o 
  -6  -6   6        4.81        1.25      1.64 o 
  -5  -6   6      433.39      350.61     11.47 o 
  -4  -6   6        5.15        8.36      1.71 o 
  -3  -6   6      207.05      220.00      7.51 o 
  -2  -6   6     1268.32     1297.39     33.25 o 
  -1  -6   6      374.05      372.20      8.50 o 
   0  -6   6       11.67       15.77      1.24 o 
   1  -6   6      179.86      189.23      4.40 o 
   2  -6   6       27.09       24.79      1.47 o 
   3  -6   6        6.58        6.16      1.09 o 
   4  -6   6      382.60      366.44      8.98 o 
   5  -6   6      299.73      289.98      7.50 o 
   6  -6   6        2.79       -1.60      1.60 o 
   7  -6   6      599.36      567.02     25.21 o 
   8  -6   6       37.75       44.14      4.08 o 
   9  -6   6       16.02       19.07      3.93 o 
  10  -6   6       39.15       37.82      8.55 o 
  11  -6   6       37.33       42.57      7.52 o 
  12  -6   6        7.26        3.47      4.78 o 
 -11  -5   6        1.39       -1.74      3.33 o 
 -10  -5   6       26.59       23.47      3.71 o 
  -9  -5   6       54.82       55.89      5.07 o 
  -8  -5   6       40.36       34.96      3.50 o 
  -7  -5   6       43.82       39.54      6.94 o 
  -6  -5   6       22.16       18.09      5.04 o 
  -5  -5   6      404.57      325.64     12.38 o 
  -4  -5   6       96.53       90.44     10.30 o 
  -3  -5   6      700.39      747.88     22.31 o 
  -2  -5   6       50.95       60.34      2.86 o 
  -1  -5   6      839.43      870.80     24.42 o 
   0  -5   6     1013.84      991.37     20.29 o 
   1  -5   6      454.67      470.42     12.06 o 
   2  -5   6      107.01      132.44      3.28 o 
   3  -5   6      129.07      143.86      3.94 o 
   4  -5   6        0.08        1.17      0.83 o 
   5  -5   6       78.14       68.13      2.82 o 
   6  -5   6       81.98      104.98      7.29 o 
   7  -5   6      196.51      186.11      7.40 o 
   8  -5   6      138.17      152.66     14.65 o 
   9  -5   6       45.03       66.61     13.47 o 
  10  -5   6       11.33       10.27      3.71 o 
  11  -5   6       11.65       12.09      3.91 o 
  12  -5   6       50.14       48.06      7.95 o 
 -11  -4   6        0.12        0.09      2.35 o 
 -10  -4   6       85.84      100.08      6.48 o 
  -9  -4   6       10.33        9.70      2.46 o 
  -8  -4   6      157.11      144.14      6.65 o 
  -7  -4   6      104.24      101.02      5.41 o 
  -6  -4   6      119.63      110.10      7.35 o 
  -5  -4   6      762.92      727.47     20.09 o 
  -4  -4   6        6.26        4.14      1.33 o 
  -3  -4   6      237.51      249.31     12.00 o 
  -2  -4   6      120.07      139.21      5.12 o 
  -1  -4   6      447.98      492.57     19.22 o 
   0  -4   6       53.77       59.50      1.83 o 
   1  -4   6       90.81       73.73      2.03 o 
   2  -4   6      516.74      528.33     11.71 o 
   3  -4   6      685.96      742.89     13.96 o 
   4  -4   6       12.32        8.86      0.99 o 
   5  -4   6       33.29       27.12      3.29 o 
   6  -4   6      166.14      156.02     10.87 o 
   7  -4   6       70.88       81.07      4.53 o 
   8  -4   6       34.52       31.18      5.21 o 
   9  -4   6       20.17       29.02      4.18 o 
  10  -4   6        3.24        1.81      2.96 o 
  11  -4   6       48.84       46.41      4.96 o 
  12  -4   6       97.13      115.53     11.74 o 
 -12  -3   6       21.92       24.47      5.03 o 
 -11  -3   6       49.27       64.78     12.66 o 
 -10  -3   6       98.04      105.53      6.43 o 
  -9  -3   6        8.93       11.61      3.92 o 
  -8  -3   6      328.48      338.26     14.06 o 
  -7  -3   6       17.97       20.34      5.38 o 
  -6  -3   6        2.48        5.23      1.32 o 
  -5  -3   6      618.60      592.35     13.56 o 
  -4  -3   6      542.24      513.94     11.80 o 
  -3  -3   6      110.36      118.44      3.56 o 
  -2  -3   6      253.17      276.39      9.12 o 
  -1  -3   6      988.92     1001.91     21.73 o 
   0  -3   6      247.86      232.05      6.09 o 
   1  -3   6      120.56      113.43      3.82 o 
   2  -3   6      654.68      706.33     20.30 o 
   3  -3   6      164.91      169.79      6.21 o 
   4  -3   6      398.10      406.42      8.60 o 
   5  -3   6      131.32      132.03      6.86 o 
   6  -3   6       11.42       17.32      1.81 o 
   7  -3   6      105.52      106.37      5.18 o 
   8  -3   6       91.74       86.42      6.20 o 
   9  -3   6        4.08        4.35      2.83 o 
  10  -3   6       77.07       84.86      7.18 o 
  11  -3   6        1.66        4.51      3.45 o 
 -12  -2   6       23.67       25.15      3.85 o 
 -11  -2   6       27.60       33.20      3.94 o 
 -10  -2   6        0.09        2.45      2.65 o 
  -9  -2   6        3.48        0.49      2.25 o 
  -8  -2   6       92.47       88.89      4.32 o 
  -7  -2   6      387.25      354.51     12.09 o 
  -6  -2   6        2.24        3.87      0.65 o 
  -5  -2   6      169.56      159.50      5.51 o 
  -4  -2   6     1121.24     1167.43     31.59 o 
  -3  -2   6      285.96      258.89      7.45 o 
  -2  -2   6     1351.01     1376.90     73.86 o 
  -1  -2   6     1340.27     1321.65     30.94 o 
   0  -2   6       82.82       91.55      3.23 o 
   1  -2   6      335.49      312.80      7.61 o 
   2  -2   6     3173.17     3244.73     72.40 o 
   3  -2   6     1306.69     1338.96     24.79 o 
   4  -2   6       33.38       24.91      1.55 o 
   5  -2   6       27.70       34.11      2.33 o 
   6  -2   6      505.98      526.06     13.92 o 
   7  -2   6       17.94       19.57      3.07 o 
   8  -2   6        9.66        7.57      2.67 o 
   9  -2   6       11.61        7.27      2.92 o 
  10  -2   6      101.90      103.63      7.60 o 
  11  -2   6       38.84       41.12      5.49 o 
 -12  -1   6        1.78        3.77      2.61 o 
 -11  -1   6       37.57       47.20      4.33 o 
 -10  -1   6        0.61        0.91      1.62 o 
  -9  -1   6       76.79       72.16      7.57 o 
  -8  -1   6       72.58       67.00      2.91 o 
  -7  -1   6     4349.25     3998.03    110.52 o 
  -6  -1   6        7.59        4.81      1.18 o 
  -5  -1   6      151.67      132.91      4.69 o 
  -4  -1   6      311.48      300.86     10.27 o 
  -3  -1   6      720.42      731.63     19.94 o 
  -2  -1   6      292.70      284.52     15.80 o 
  -1  -1   6     1202.68     1176.96     36.78 o 
   0  -1   6     4881.27     4781.45    128.98 o 
   1  -1   6     1055.73     1147.31     23.92 o 
   2  -1   6      170.67      185.65      4.57 o 
   3  -1   6     1530.82     1623.92     28.25 o 
   4  -1   6      382.91      415.03      8.58 o 
   5  -1   6      135.30      133.60      4.78 o 
   6  -1   6        9.47       16.32      2.34 o 
   7  -1   6      355.93      343.55     12.06 o 
   8  -1   6       61.32       86.53      6.35 o 
   9  -1   6      112.43      117.12      7.65 o 
  10  -1   6      370.51      419.35     18.94 o 
  11  -1   6       45.18       52.53     11.06 o 
 -13   0   6       40.04       44.71      5.75 o 
 -12   0   6        6.81        7.85      2.61 o 
 -11   0   6        7.02        8.87      2.94 o 
 -10   0   6        2.03        2.04      1.68 o 
  -9   0   6      340.58      308.78     12.72 o 
  -8   0   6        3.32       13.32      2.09 o 
  -7   0   6        5.31        2.83      1.08 o 
  -6   0   6      258.51      288.35      8.78 o 
  -5   0   6      361.43      382.91     11.08 o 
  -4   0   6     1741.54     1798.89     55.03 o 
  -3   0   6      235.36      224.61      8.72 o 
  -2   0   6       68.10       61.13      3.97 o 
  -1   0   6      277.57      251.29      8.56 o 
   0   0   6     4035.94     4074.31     95.66 o 
   1   0   6       96.05      101.53      6.12 o 
   2   0   6      197.81      208.87      4.39 o 
   3   0   6       31.59       32.07      1.26 o 
   4   0   6       94.79      103.28      2.59 o 
   5   0   6      227.56      249.75      9.82 o 
   6   0   6      109.24      126.86      8.53 o 
   7   0   6       12.69        7.76      2.27 o 
   8   0   6       68.09       72.28      5.12 o 
   9   0   6       52.97       53.95      5.57 o 
  10   0   6       35.11       33.81      4.98 o 
  11   0   6       39.32       29.88      6.84 o 
 -13   1   6       20.03       21.51      4.16 o 
 -12   1   6      188.01      200.84      9.89 o 
 -11   1   6        0.81        2.87      1.97 o 
 -10   1   6        4.83        0.79      1.44 o 
  -9   1   6      616.43      577.74     22.25 o 
  -8   1   6        9.86       11.21      1.96 o 
  -7   1   6       56.05       59.33      2.94 o 
  -6   1   6      110.88       92.57      3.63 o 
  -5   1   6        0.02       -0.26      0.65 o 
  -4   1   6       55.57       47.23      2.61 o 
  -3   1   6       28.21       28.47      1.55 o 
  -2   1   6     4140.40     4184.11    221.87 o 
  -1   1   6      601.79      611.77     12.95 o 
   0   1   6     5179.60     4898.33    109.78 o 
   1   1   6      240.22      266.39      5.08 o 
   2   1   6       39.75       39.26      1.84 o 
   3   1   6      849.62      873.70     17.98 o 
   4   1   6      192.87      222.86      5.22 o 
   5   1   6      338.63      353.51      9.99 o 
   6   1   6      311.49      315.83      9.33 o 
   7   1   6        3.22        3.09      1.99 o 
   8   1   6        3.14        2.75      2.44 o 
   9   1   6       38.70       48.85      5.48 o 
  10   1   6       70.14       74.07     17.07 o 
  11   1   6       25.49       29.52      7.02 o 
 -13   2   6       36.37       38.29      4.24 o 
 -12   2   6       20.77       13.97      2.74 o 
 -11   2   6        1.55        0.37      3.17 o 
 -10   2   6       63.02       50.54      3.84 o 
  -9   2   6       17.88       18.32      2.15 o 
  -8   2   6        0.22        0.88      0.81 o 
  -7   2   6      359.08      342.30     10.20 o 
  -6   2   6        6.67       10.32      1.24 o 
  -5   2   6        6.45        5.97      0.58 o 
  -4   2   6      664.26      664.98     18.07 o 
  -3   2   6       35.49       27.30      1.93 o 
  -2   2   6      663.88      648.27     17.59 o 
  -1   2   6       68.48       63.82      2.33 o 
   0   2   6        0.13        0.98      0.65 o 
   1   2   6      125.71      106.51      3.47 o 
   2   2   6       45.39       44.49      2.04 o 
   3   2   6      195.19      185.24      3.86 o 
   4   2   6       44.18       55.74      5.39 o 
   5   2   6        1.98        0.96      1.51 o 
   6   2   6        2.50        2.14      1.60 o 
   7   2   6       14.69       12.42      2.83 o 
   8   2   6      246.25      250.09     16.90 o 
   9   2   6       13.41       16.69      3.48 o 
  10   2   6        1.38        4.40      3.48 o 
 -13   3   6       38.08       47.69      5.92 o 
 -12   3   6       24.60       24.78      3.41 o 
 -11   3   6        2.73        2.59      3.62 o 
 -10   3   6       19.68       15.49      2.36 o 
  -9   3   6      200.98      194.30      8.73 o 
  -8   3   6      127.51       97.87      4.07 o 
  -7   3   6      721.44      685.46     15.29 o 
  -6   3   6       11.13       23.54      3.95 o 
  -5   3   6     1251.19     1273.82     26.36 o 
  -4   3   6      103.93      114.45      6.09 o 
  -3   3   6      550.91      593.41     14.13 o 
  -2   3   6      276.65      290.42      7.49 o 
  -1   3   6      393.46      449.25      8.33 o 
   0   3   6     1357.96     1314.15     25.21 o 
   1   3   6       31.95       30.55      1.69 o 
   2   3   6       73.48       81.71      2.51 o 
   3   3   6        5.84        3.83      1.04 o 
   4   3   6       38.87       42.40      2.67 o 
   5   3   6        0.20        1.45      1.60 o 
   6   3   6       41.01       38.88      3.24 o 
   7   3   6      191.17      183.67     15.10 o 
   8   3   6      233.19      224.53      9.91 o 
   9   3   6       93.53      105.67     15.67 o 
  10   3   6       21.70       27.10      6.63 o 
 -13   4   6        0.03        2.31      2.60 o 
 -12   4   6       44.74       57.39     13.02 o 
 -11   4   6       67.42       61.29      4.91 o 
 -10   4   6       81.87       69.57     17.90 o 
  -9   4   6      178.12      195.51      9.27 o 
  -8   4   6     1191.62     1084.58     33.31 o 
  -7   4   6      100.48      109.43      4.39 o 
  -6   4   6      360.97      354.28     14.04 o 
  -5   4   6      206.37      210.66      7.36 o 
  -4   4   6     1227.41     1169.67     41.18 o 
  -3   4   6     1165.33     1222.59     26.65 o 
  -2   4   6      227.51      219.88      5.44 o 
  -1   4   6        0.59        0.78      0.70 o 
   0   4   6      740.11      734.31     14.59 o 
   1   4   6        4.75       11.74      1.20 o 
   2   4   6       21.03       37.93      3.07 o 
   3   4   6      999.76     1019.90     20.62 o 
   4   4   6        0.12       -1.58      1.58 o 
   5   4   6        9.96        8.45      2.07 o 
   6   4   6      319.80      354.58     13.95 o 
   7   4   6       58.68       70.74      8.93 o 
   8   4   6        0.59        1.66      2.70 o 
   9   4   6        6.18        1.80      2.91 o 
 -13   5   6        0.54        4.78      4.95 o 
 -12   5   6        6.64        6.22      2.59 o 
 -11   5   6        4.76        9.13      4.38 o 
 -10   5   6       11.36        8.97      4.21 o 
  -9   5   6      169.99      142.77     33.12 o 
  -8   5   6      197.71      182.73     10.44 o 
  -7   5   6       55.23       64.93      3.08 o 
  -6   5   6      233.71      228.35     10.71 o 
  -5   5   6     1058.86      891.32     25.88 o 
  -4   5   6      297.21      299.00      7.43 o 
  -3   5   6      306.33      301.43      7.58 o 
  -2   5   6      115.65      118.81      3.62 o 
  -1   5   6       21.49       31.93      1.59 o 
   0   5   6       23.95       23.38      1.54 o 
   1   5   6      649.40      652.73     12.49 o 
   2   5   6       83.27       89.08      3.66 o 
   3   5   6       20.84       26.53      3.09 o 
   4   5   6        9.70       10.10      2.00 o 
   5   5   6       29.14       27.91      3.15 o 
   6   5   6        6.51        4.07      2.35 o 
   7   5   6        5.61        1.90      2.38 o 
   8   5   6       29.85       26.60      4.26 o 
   9   5   6        8.18        6.46      5.22 o 
 -13   6   6       31.21       38.63      4.95 o 
 -12   6   6       31.59       32.38      5.04 o 
 -11   6   6       14.84        8.10      2.73 o 
 -10   6   6       28.00       21.93      3.38 o 
  -9   6   6        0.97        2.89      3.28 o 
  -8   6   6       43.09       37.12      2.48 o 
  -7   6   6      154.83      132.75      4.85 o 
  -6   6   6        8.29        9.73      1.58 o 
  -5   6   6       33.16       30.65      2.03 o 
  -4   6   6      957.36      929.24     18.53 o 
  -3   6   6        8.82       13.74      1.69 o 
  -2   6   6        6.92       16.72      1.91 o 
  -1   6   6      730.62      717.45     14.08 o 
   0   6   6     1277.46     1314.37     28.66 o 
   1   6   6      105.13      103.46      3.33 o 
   2   6   6      548.18      533.19     11.74 o 
   3   6   6      421.09      422.19      9.67 o 
   4   6   6      658.47      668.66     16.51 o 
   5   6   6       10.48        8.53      1.98 o 
   6   6   6        0.77       -2.22      2.22 o 
   7   6   6        2.15        0.99      2.75 o 
   8   6   6       20.83       24.28      4.39 o 
 -13   7   6        4.93        9.55      4.01 o 
 -12   7   6       35.44       35.94      4.81 o 
 -11   7   6      108.16      119.75      7.92 o 
 -10   7   6        8.14        7.37      2.72 o 
  -9   7   6       34.88       40.22      4.43 o 
  -8   7   6       94.43       93.31      4.09 o 
  -7   7   6     1095.32     1077.24     27.31 o 
  -6   7   6        5.08        1.97      2.14 o 
  -5   7   6       13.48       20.33      2.23 o 
  -4   7   6       18.87       24.24      2.24 o 
  -3   7   6       43.19       36.40      2.56 o 
  -2   7   6      694.58      742.80     16.52 o 
  -1   7   6      348.68      319.14      8.57 o 
   0   7   6       54.65       59.29      2.90 o 
   1   7   6      243.73      229.84      6.78 o 
   2   7   6       65.01       68.09      3.22 o 
   3   7   6      719.10      698.43     17.15 o 
   4   7   6      349.08      336.13     14.16 o 
   5   7   6       68.98       66.32      4.79 o 
   6   7   6        0.10        0.26      2.47 o 
   7   7   6       20.59       21.28      3.66 o 
 -13   8   6       42.19       61.48      7.43 o 
 -12   8   6        1.23        3.98      3.23 o 
 -11   8   6       47.74       54.32      5.75 o 
 -10   8   6       21.51       22.93      6.00 o 
  -9   8   6       58.77       56.57      7.07 o 
  -8   8   6      304.85      260.75     10.48 o 
  -7   8   6      190.37      207.12      6.98 o 
  -6   8   6        0.79        1.12      2.00 o 
  -5   8   6       73.67       63.61      3.74 o 
  -4   8   6        4.58        6.83      1.85 o 
  -3   8   6      231.33      275.33      6.77 o 
  -2   8   6      303.63      265.38      6.79 o 
  -1   8   6      359.07      333.25      8.88 o 
   0   8   6      229.55      203.61      6.40 o 
   1   8   6       80.85       82.63      4.06 o 
   2   8   6        2.02        0.22      2.07 o 
   3   8   6       35.85       28.14      3.61 o 
   4   8   6       66.38       66.53      4.99 o 
   5   8   6        6.74       15.65      3.90 o 
   6   8   6       33.58       37.58      4.94 o 
   7   8   6       91.90       84.34     11.01 o 
 -12   9   6        4.92       10.70      3.87 o 
 -11   9   6      166.03      177.36     13.04 o 
 -10   9   6        6.63       11.25      3.58 o 
  -9   9   6       14.08       18.69      3.86 o 
  -8   9   6      107.47      105.45      8.48 o 
  -7   9   6       43.34       47.84      4.02 o 
  -6   9   6      110.47      103.16      4.97 o 
  -5   9   6       69.62       76.37      5.32 o 
  -4   9   6        0.00       -0.49      1.90 o 
  -3   9   6        2.46        2.64      1.55 o 
  -2   9   6        6.41        6.76      2.14 o 
  -1   9   6       53.04       49.76      3.30 o 
   0   9   6       37.27       42.17      3.26 o 
   1   9   6      125.73      127.91      7.24 o 
   2   9   6      298.64      290.61     10.13 o 
   3   9   6       14.60        6.29      4.05 o 
   4   9   6       21.95       22.27      3.74 o 
   5   9   6      101.65       84.59      6.53 o 
   6   9   6        2.87       -2.16      6.33 o 
 -12  10   6      100.51      124.06     10.79 o 
 -11  10   6       18.37       13.88      4.09 o 
 -10  10   6       11.99        3.37      3.25 o 
  -9  10   6       27.71       31.63      4.91 o 
  -8  10   6        0.11       -1.43      2.29 o 
  -7  10   6      137.52      153.89      8.16 o 
  -6  10   6      235.47      227.58      7.12 o 
  -5  10   6       40.67       37.67      3.66 o 
  -4  10   6      629.61      570.84     16.46 o 
  -3  10   6      275.17      257.22     10.87 o 
  -2  10   6      113.41       98.86      4.65 o 
  -1  10   6        6.19        5.08      2.51 o 
   0  10   6       84.92       86.36      4.52 o 
   1  10   6       29.33       31.78      3.14 o 
   2  10   6        0.01       -2.24      2.77 o 
   3  10   6       22.92       24.23      3.85 o 
   4  10   6        0.81        1.01      3.61 o 
   5  10   6       36.01       37.99      8.34 o 
 -11  11   6        1.45        0.35      4.19 o 
 -10  11   6       65.92       72.58      8.43 o 
  -9  11   6       88.33       94.56     14.52 o 
  -8  11   6        6.88        6.13      3.89 o 
  -7  11   6        1.03       -1.89      1.89 o 
  -6  11   6       13.19       13.24      2.50 o 
  -5  11   6       81.46       86.72      6.51 o 
  -4  11   6        0.07       -3.33      3.33 o 
  -3  11   6       23.70       17.75      4.18 o 
  -2  11   6       63.50       63.99      3.92 o 
  -1  11   6       10.33       14.68      2.88 o 
   0  11   6      141.90      146.88      5.93 o 
   1  11   6       23.37       16.36      3.59 o 
   2  11   6       19.03       12.27      3.64 o 
   3  11   6       16.90        7.44      3.54 o 
   4  11   6       63.86       58.88      7.29 o 
 -10  12   6        0.68       -0.11      4.28 o 
  -9  12   6       31.91       37.21      5.96 o 
  -8  12   6      178.12      200.70     23.71 o 
  -7  12   6       49.36       60.21      4.15 o 
  -6  12   6        0.10       -1.23      3.14 o 
  -5  12   6        0.55       -1.87      3.70 o 
  -4  12   6       34.81       38.67      5.25 o 
  -3  12   6      125.32      124.24      8.04 o 
  -2  12   6       62.31       54.51      4.43 o 
  -1  12   6       12.65       12.82      3.03 o 
   0  12   6       20.61       18.10      3.34 o 
   1  12   6       66.55       63.94      5.28 o 
   2  12   6       38.33       26.39      4.97 o 
  -9  13   6        4.21       -2.32      4.61 o 
  -8  13   6       61.35       79.98     10.72 o 
  -7  13   6        8.71        4.45      2.68 o 
  -6  13   6       22.38       11.70      5.82 o 
  -5  13   6       68.24       77.15      7.01 o 
  -4  13   6        8.38        6.88      4.34 o 
  -3  13   6       45.37       38.40      5.61 o 
  -2  13   6       37.31       36.79      5.28 o 
  -1  13   6       34.68       33.20      4.07 o 
   0  13   6        0.66       -4.06      4.06 o 
   1  13   6       22.14       20.24      8.58 o 
  -7  14   6       10.14       11.08      4.04 o 
  -6  14   6       33.83       38.65      6.71 o 
  -5  14   6        4.40        4.13      5.21 o 
  -4  14   6       10.03        4.50      5.11 o 
  -3  14   6        2.44        1.99      5.55 o 
  -2  14   6        0.27       -0.87      5.07 o 
   0 -15   7       14.56        5.74      5.12 o 
   1 -15   7        2.91        3.34      5.32 o 
   2 -15   7        0.53       -1.35      4.76 o 
   3 -15   7      182.70      220.51     16.28 o 
   4 -15   7       12.27       15.69      4.68 o 
   5 -15   7       12.45        8.13      7.10 o 
  -2 -14   7       47.46       51.19     14.13 o 
  -1 -14   7       10.51        9.70      4.45 o 
   0 -14   7      124.92      133.77      7.55 o 
   1 -14   7        7.18        5.84      3.47 o 
   2 -14   7       14.81        5.84      3.58 o 
   3 -14   7        4.76        3.03      2.95 o 
   4 -14   7        4.38        2.18      3.12 o 
   5 -14   7       19.94       24.46      6.75 o 
   6 -14   7       92.44       93.65      8.93 o 
   7 -14   7       18.05       16.38      7.51 o 
  -4 -13   7        0.53        1.07      3.29 o 
  -3 -13   7       57.67       70.00      5.37 o 
  -2 -13   7      152.00      175.17      9.39 o 
  -1 -13   7       12.71       12.27      3.65 o 
   0 -13   7       13.95        8.40      3.39 o 
   1 -13   7       13.49       13.56      5.16 o 
   2 -13   7       54.89       57.95      4.98 o 
   3 -13   7      151.60      148.23      6.12 o 
   4 -13   7       78.95       90.81      5.36 o 
   5 -13   7       27.05       33.11      3.69 o 
   6 -13   7       14.73       15.47      4.50 o 
   7 -13   7      100.10      110.12      7.94 o 
   8 -13   7       16.40       16.30     13.82 o 
  -5 -12   7        9.45        6.75      3.97 o 
  -4 -12   7       17.23       18.51      5.31 o 
  -3 -12   7        8.89        5.13      2.84 o 
  -2 -12   7        0.51       -0.15      2.61 o 
  -1 -12   7        1.11       -2.10      2.19 o 
   0 -12   7        4.29        1.96      3.00 o 
   1 -12   7        2.22        4.60      2.91 o 
   2 -12   7      141.63      133.79      5.56 o 
   3 -12   7       29.57       31.69      3.28 o 
   4 -12   7        1.86        0.98      2.42 o 
   5 -12   7       52.91       54.94      4.09 o 
   6 -12   7        2.72        2.84      3.73 o 
   7 -12   7        9.28        6.02      4.65 o 
   8 -12   7        5.06        4.14      4.02 o 
   9 -12   7       25.39       27.67      4.25 o 
  -6 -11   7        0.00        3.10      3.20 o 
  -5 -11   7      223.24      225.61     10.72 o 
  -4 -11   7       58.10       60.87      5.70 o 
  -3 -11   7       94.82      108.73      6.20 o 
  -2 -11   7       10.43        7.64      2.41 o 
  -1 -11   7        6.27        6.73      3.31 o 
   0 -11   7       42.06       54.78      3.85 o 
   1 -11   7      122.37      110.55      4.82 o 
   2 -11   7       55.19       50.06      3.52 o 
   3 -11   7        8.11        3.20      2.44 o 
   4 -11   7       31.28       26.73      2.98 o 
   5 -11   7       13.04       10.41      2.75 o 
   6 -11   7       52.21       57.04      5.40 o 
   7 -11   7       30.73       28.74      3.89 o 
   8 -11   7        0.12       -0.25      2.96 o 
   9 -11   7       11.11       12.39      4.30 o 
  10 -11   7       74.30       75.65     11.19 o 
  -7 -10   7       34.97       39.38      4.89 o 
  -6 -10   7        0.02       -0.50      2.57 o 
  -5 -10   7       27.23       27.70      4.05 o 
  -4 -10   7      159.57      179.28      8.82 o 
  -3 -10   7        8.09        8.88      3.33 o 
  -2 -10   7      119.41      120.33      5.09 o 
  -1 -10   7      313.01      299.98     10.02 o 
   0 -10   7       15.95       17.58      2.47 o 
   1 -10   7      650.25      621.19     13.78 o 
   2 -10   7       13.60       11.99      2.39 o 
   3 -10   7       52.34       52.38      3.68 o 
   4 -10   7       11.65       22.84      2.60 o 
   5 -10   7      317.22      273.33      8.73 o 
   6 -10   7       74.71       80.32      4.94 o 
   7 -10   7       25.39       24.77      4.30 o 
   8 -10   7       62.96       75.34      8.42 o 
   9 -10   7       34.99       39.81      4.27 o 
  10 -10   7      127.08      134.21      9.74 o 
  -8  -9   7      138.88      187.21     24.50 o 
  -7  -9   7       46.38       46.91      4.81 o 
  -6  -9   7       20.33       37.68      5.52 o 
  -5  -9   7      114.92      119.93      6.96 o 
  -4  -9   7       41.65       47.38      6.29 o 
  -3  -9   7        0.21       -1.53      1.83 o 
  -2  -9   7       95.65       88.54      4.21 o 
  -1  -9   7      309.49      272.19      8.01 o 
   0  -9   7       24.82       30.24      2.68 o 
   1  -9   7      214.74      204.80      5.73 o 
   2  -9   7      132.07      119.01      4.64 o 
   3  -9   7       81.89       89.11      4.09 o 
   4  -9   7      433.39      382.25      9.99 o 
   5  -9   7       41.32       44.52      2.90 o 
   6  -9   7      176.49      194.02      7.45 o 
   7  -9   7        3.58        3.15      2.44 o 
   8  -9   7      195.63      206.45     13.87 o 
   9  -9   7        0.20       -0.87      2.92 o 
  10  -9   7        3.72        2.67      3.40 o 
  11  -9   7       49.09       85.03     10.85 o 
  -9  -8   7       56.67       62.21      6.20 o 
  -8  -8   7        2.69        1.66      2.52 o 
  -7  -8   7        0.81        3.18      2.51 o 
  -6  -8   7       14.90       19.15      3.17 o 
  -5  -8   7       29.83       33.82      3.71 o 
  -4  -8   7      182.56      169.12      6.90 o 
  -3  -8   7        8.71        5.23      2.23 o 
  -2  -8   7      378.26      373.61     10.06 o 
  -1  -8   7     1755.26     1745.47     39.74 o 
   0  -8   7        0.08       -0.88      1.09 o 
   1  -8   7      110.13      113.68      3.61 o 
   2  -8   7       63.96       60.86      3.19 o 
   3  -8   7     1053.48      937.84     21.54 o 
   4  -8   7        2.08        3.49      1.46 o 
   5  -8   7      173.21      156.07      5.10 o 
   6  -8   7      107.27      101.40      7.51 o 
   7  -8   7       42.46       37.28      3.55 o 
   8  -8   7       11.50       11.68      2.72 o 
   9  -8   7      105.89      116.78     13.99 o 
  10  -8   7        7.64        5.25      6.95 o 
  11  -8   7       30.63       30.17     19.19 o 
 -10  -7   7       24.29       36.10      6.22 o 
  -9  -7   7      143.26      149.76      9.03 o 
  -8  -7   7        2.74        2.03      2.17 o 
  -7  -7   7       15.20       11.88      2.67 o 
  -6  -7   7        1.21        1.77      1.81 o 
  -5  -7   7      100.83      103.95     12.06 o 
  -4  -7   7      174.30      150.91      6.14 o 
  -3  -7   7       29.85       16.91      2.41 o 
  -2  -7   7      128.74      126.18      4.34 o 
  -1  -7   7     1235.80     1207.98     28.36 o 
   0  -7   7       56.72       60.63      2.31 o 
   1  -7   7       28.45       37.61      2.01 o 
   2  -7   7      150.71      143.83      5.99 o 
   3  -7   7      405.74      444.80     11.40 o 
   4  -7   7        0.10       -0.76      1.40 o 
   5  -7   7      150.09      132.61      4.49 o 
   6  -7   7       53.97       61.65      4.04 o 
   7  -7   7       16.94       11.12      2.42 o 
   8  -7   7       66.59       64.14      4.32 o 
   9  -7   7       65.91       74.93      8.25 o 
  10  -7   7        3.19        2.25      3.39 o 
  11  -7   7       61.24       65.49      7.22 o 
 -10  -6   7       24.41       18.63      3.65 o 
  -9  -6   7      521.57      566.80     23.54 o 
  -8  -6   7       16.40       17.65      6.23 o 
  -7  -6   7       10.65       16.35      2.71 o 
  -6  -6   7        5.04       -0.74      2.66 o 
  -5  -6   7      104.96       93.84      4.49 o 
  -4  -6   7      578.96      553.96     16.16 o 
  -3  -6   7      337.03      306.27      8.46 o 
  -2  -6   7      140.62      141.94      4.43 o 
  -1  -6   7      118.26       96.77      6.12 o 
   0  -6   7       12.56        9.29      1.29 o 
   1  -6   7       32.67       45.76      2.00 o 
   2  -6   7      809.46      835.37     17.48 o 
   3  -6   7       18.63       28.84      2.88 o 
   4  -6   7        1.47        0.11      1.58 o 
   5  -6   7      454.93      432.05     10.51 o 
   6  -6   7      170.05      146.94      5.78 o 
   7  -6   7       88.52       92.67      7.44 o 
   8  -6   7       38.86       30.84      3.78 o 
   9  -6   7        0.08       -1.45      3.04 o 
  10  -6   7      163.24      186.29     20.49 o 
  11  -6   7       28.57       33.21     11.37 o 
 -10  -5   7        0.02        0.01      2.31 o 
  -9  -5   7       50.76       58.02      5.02 o 
  -8  -5   7        9.12       10.77      2.69 o 
  -7  -5   7      108.96      123.00      6.04 o 
  -6  -5   7     1914.28     1749.65     46.56 o 
  -5  -5   7      166.23      207.36      9.06 o 
  -4  -5   7      468.43      477.79     16.82 o 
  -3  -5   7      245.01      257.09      9.26 o 
  -2  -5   7      232.23      260.31      7.74 o 
  -1  -5   7     2253.07     2422.49     54.98 o 
   0  -5   7       32.61       50.38      1.88 o 
   1  -5   7       27.13       39.02      1.70 o 
   2  -5   7       44.65       42.86      1.97 o 
   3  -5   7      798.21      877.86     19.68 o 
   4  -5   7       92.77       84.34      2.86 o 
   5  -5   7       13.20       14.88      1.79 o 
   6  -5   7      816.01      821.11     21.48 o 
   7  -5   7        3.95        8.55      2.54 o 
   8  -5   7       40.23       36.23      5.39 o 
   9  -5   7      195.92      196.97     30.51 o 
  10  -5   7       55.06       60.90     10.38 o 
  11  -5   7        0.09        2.18      3.53 o 
 -11  -4   7       14.92       12.00      3.14 o 
 -10  -4   7        0.54        1.29      2.23 o 
  -9  -4   7      345.17      385.25     16.30 o 
  -8  -4   7        1.10        2.39      1.80 o 
  -7  -4   7        5.17        5.77      4.66 o 
  -6  -4   7       26.92       20.75      3.70 o 
  -5  -4   7        9.06        4.65      1.48 o 
  -4  -4   7      100.44       82.65      7.21 o 
  -3  -4   7     1435.88     1509.37     37.89 o 
  -2  -4   7      152.02      153.14      4.92 o 
  -1  -4   7      247.10      271.36     12.42 o 
   0  -4   7      563.30      629.79     11.42 o 
   1  -4   7        0.37        0.85      0.47 o 
   2  -4   7        5.04        5.25      0.94 o 
   3  -4   7      359.31      362.75      7.33 o 
   4  -4   7       11.73       11.36      1.56 o 
   5  -4   7      425.20      453.60      9.63 o 
   6  -4   7       15.87       18.65      2.09 o 
   7  -4   7      122.54      118.63      6.33 o 
   8  -4   7      133.70      134.70      6.50 o 
   9  -4   7        0.02       -0.08      2.53 o 
  10  -4   7       21.13       28.88      4.03 o 
  11  -4   7       97.65      132.67      9.13 o 
 -12  -3   7        7.67        9.06      3.91 o 
 -11  -3   7        0.26       -0.44      2.25 o 
 -10  -3   7       11.58       13.75      2.58 o 
  -9  -3   7      675.07      644.56     39.29 o 
  -8  -3   7       96.06       96.77     12.10 o 
  -7  -3   7        5.29        4.64      4.86 o 
  -6  -3   7       97.00      105.95      3.73 o 
  -5  -3   7      151.85      127.68      3.83 o 
  -4  -3   7       98.30      106.53      3.44 o 
  -3  -3   7     2116.96     2262.59     61.22 o 
  -2  -3   7     1410.67     1431.37     42.21 o 
  -1  -3   7     1794.88     1792.95     38.24 o 
   0  -3   7      175.01      161.31      4.23 o 
   1  -3   7     2741.79     2821.70     48.78 o 
   2  -3   7       18.65       26.59      1.41 o 
   3  -3   7        1.27        7.51      0.76 o 
   4  -3   7      196.77      172.82      6.18 o 
   5  -3   7       38.86       31.51      2.12 o 
   6  -3   7      120.96      127.85      4.90 o 
   7  -3   7      192.67      216.40     11.11 o 
   8  -3   7       15.84       12.61      3.13 o 
   9  -3   7       52.61       57.16      5.68 o 
  10  -3   7       24.68       17.72      3.99 o 
  11  -3   7       25.75       34.14      5.39 o 
 -12  -2   7        6.96        9.17      2.91 o 
 -11  -2   7       17.44       17.26      2.92 o 
 -10  -2   7       16.59       12.88      2.44 o 
  -9  -2   7       37.41       33.00      3.00 o 
  -8  -2   7       71.16       53.43     10.06 o 
  -7  -2   7       64.09       61.77      2.86 o 
  -6  -2   7      189.18      166.82      5.91 o 
  -5  -2   7       16.66       11.39      1.40 o 
  -4  -2   7      309.33      285.70      7.42 o 
  -3  -2   7      113.65      123.86      3.62 o 
  -2  -2   7      189.41      176.74     10.44 o 
  -1  -2   7      340.31      343.78      9.31 o 
   0  -2   7      233.36      219.77      5.39 o 
   1  -2   7       97.47      102.53      2.72 o 
   2  -2   7      737.69      807.01     15.45 o 
   3  -2   7       33.76       39.75      2.17 o 
   4  -2   7       35.09       43.53      1.60 o 
   5  -2   7      248.75      268.83      7.10 o 
   6  -2   7     1241.90     1199.38     29.60 o 
   7  -2   7        5.04        2.68      1.82 o 
   8  -2   7       33.49       29.85      4.13 o 
   9  -2   7       49.18       44.88      5.15 o 
  10  -2   7       39.02       46.01      5.42 o 
  11  -2   7       54.54       56.56      7.26 o 
 -13  -1   7      175.58      185.17     12.15 o 
 -12  -1   7        3.35        5.22      2.53 o 
 -11  -1   7      119.96      140.33      7.55 o 
 -10  -1   7        1.39        2.19      1.73 o 
  -9  -1   7        1.95        4.00      1.41 o 
  -8  -1   7     1490.76     1381.01     39.61 o 
  -7  -1   7      197.14      205.29      7.01 o 
  -6  -1   7       26.67       19.44      2.17 o 
  -5  -1   7      132.30      168.01      5.64 o 
  -4  -1   7        6.74        1.84      0.71 o 
  -3  -1   7       49.58       57.43      2.06 o 
  -2  -1   7      652.58      643.36     34.58 o 
  -1  -1   7     1958.40     1802.96     56.28 o 
   0  -1   7     1048.53     1054.20     27.69 o 
   1  -1   7     3094.05     3220.04     72.02 o 
   2  -1   7     3806.36     3967.93     88.51 o 
   3  -1   7       13.00       22.19      1.36 o 
   4  -1   7      495.40      530.60     10.41 o 
   5  -1   7      391.82      403.27     11.01 o 
   6  -1   7      199.82      196.32      8.54 o 
   7  -1   7       73.79       68.83      6.08 o 
   8  -1   7        5.69        3.45      2.64 o 
   9  -1   7        9.44       14.22      3.49 o 
  10  -1   7      101.44      117.27      8.40 o 
  11  -1   7       14.18       19.17      6.23 o 
 -13   0   7        5.42        4.02      3.09 o 
 -12   0   7       20.19       18.66      3.09 o 
 -11   0   7        5.88        3.39      1.92 o 
 -10   0   7        0.22       -2.71      2.71 o 
  -9   0   7        7.32        7.24      3.42 o 
  -8   0   7     1100.70     1012.83     34.37 o 
  -7   0   7       75.06       82.27      3.76 o 
  -6   0   7       30.89       38.84      2.39 o 
  -5   0   7        2.02        0.17      0.75 o 
  -4   0   7       55.60       61.01      3.11 o 
  -3   0   7      712.03      753.04     17.90 o 
  -2   0   7        4.46        4.08      1.36 o 
  -1   0   7      223.11      209.40      7.47 o 
   0   0   7       34.48       29.57      2.25 o 
   1   0   7      962.81     1067.38     22.32 o 
   2   0   7      644.46      738.06     13.68 o 
   3   0   7      157.07      126.84      2.86 o 
   4   0   7       24.99       37.39      2.06 o 
   5   0   7        6.02        9.35      1.81 o 
   6   0   7      108.39      100.90      4.55 o 
   7   0   7       37.77       32.49      2.97 o 
   8   0   7       36.31       40.47      4.10 o 
   9   0   7        0.57        0.54      2.76 o 
  10   0   7       43.01       38.19      5.21 o 
  11   0   7        3.76        4.45      5.01 o 
 -13   1   7       16.80       12.43      2.96 o 
 -12   1   7       37.15       36.64      4.08 o 
 -11   1   7       63.54       52.41      5.12 o 
 -10   1   7       76.17       72.36      4.43 o 
  -9   1   7        8.30        6.00      3.31 o 
  -8   1   7       11.60       10.70      1.59 o 
  -7   1   7       41.12       38.38      4.32 o 
  -6   1   7      103.72      115.33      4.30 o 
  -5   1   7       29.58       23.63      1.71 o 
  -4   1   7      597.79      646.15     20.60 o 
  -3   1   7       16.48       24.41      2.22 o 
  -2   1   7      585.80      658.90     36.30 o 
  -1   1   7     3464.95     3449.13     82.55 o 
   0   1   7       67.49       75.84      3.98 o 
   1   1   7     1088.96     1114.45     23.45 o 
   2   1   7       58.56       69.55      2.29 o 
   3   1   7        4.86        8.13      0.93 o 
   4   1   7        5.02        5.73      0.94 o 
   5   1   7      221.25      225.22     12.23 o 
   6   1   7       13.69       16.26      2.70 o 
   7   1   7       13.04       10.71      2.31 o 
   8   1   7      105.45      120.29      6.75 o 
   9   1   7        0.02        2.09      3.92 o 
  10   1   7       46.42       52.66      6.15 o 
 -13   2   7      287.18      349.43     15.42 o 
 -12   2   7        4.05        5.66      2.23 o 
 -11   2   7       23.82       27.87      3.34 o 
 -10   2   7       72.68       75.90      4.59 o 
  -9   2   7       36.91       33.02      3.62 o 
  -8   2   7       86.31       81.06      3.68 o 
  -7   2   7      126.53      117.37      4.45 o 
  -6   2   7      220.19      181.13      6.00 o 
  -5   2   7      173.11      199.92      6.57 o 
  -4   2   7        1.07        2.79      0.57 o 
  -3   2   7      151.34      173.78      5.15 o 
  -2   2   7      409.13      421.80     10.34 o 
  -1   2   7       39.60       40.54      1.64 o 
   0   2   7      134.96      131.20      2.98 o 
   1   2   7      968.13      979.85     16.01 o 
   2   2   7       61.39       69.14      2.60 o 
   3   2   7       63.35       65.96      3.00 o 
   4   2   7      248.65      233.77      5.74 o 
   5   2   7      116.89      122.16      5.02 o 
   6   2   7       41.29       43.13      3.23 o 
   7   2   7      340.11      329.18     10.27 o 
   8   2   7      117.87      124.09      6.99 o 
   9   2   7        3.39        0.20      2.79 o 
  10   2   7       82.74      105.67     11.75 o 
 -13   3   7       51.63       47.77      5.11 o 
 -12   3   7       15.16       11.66      2.35 o 
 -11   3   7       10.99       11.19      2.13 o 
 -10   3   7      238.41      220.19      8.63 o 
  -9   3   7       42.27       43.22      4.04 o 
  -8   3   7        1.27        1.30      0.99 o 
  -7   3   7      120.47      124.06      5.33 o 
  -6   3   7      992.03      932.06     18.99 o 
  -5   3   7      307.92      282.48      5.89 o 
  -4   3   7      203.24      235.56      5.89 o 
  -3   3   7     2648.30     2771.57     51.72 o 
  -2   3   7       88.55      110.52      8.37 o 
  -1   3   7      300.78      310.65      5.59 o 
   0   3   7      422.52      447.97      9.01 o 
   1   3   7      313.39      325.95      6.50 o 
   2   3   7       98.14       88.17      2.88 o 
   3   3   7      213.16      237.29      5.82 o 
   4   3   7       35.62       36.97      2.58 o 
   5   3   7      844.08      803.39     30.09 o 
   6   3   7       17.89       11.89      2.44 o 
   7   3   7       46.81       46.29      3.79 o 
   8   3   7      170.72      183.81     17.80 o 
   9   3   7       55.36       46.04      5.67 o 
 -13   4   7        6.18       10.39      2.91 o 
 -12   4   7       63.01       63.36      6.57 o 
 -11   4   7        1.06        2.51      1.96 o 
 -10   4   7       10.60       18.73      9.67 o 
  -9   4   7       93.19       82.95     10.29 o 
  -8   4   7       11.85        8.25      1.42 o 
  -7   4   7      198.08      182.04      6.56 o 
  -6   4   7      645.25      648.16     12.74 o 
  -5   4   7       27.50       30.81      2.06 o 
  -4   4   7      548.48      518.74     11.28 o 
  -3   4   7      360.78      344.63      7.30 o 
  -2   4   7        6.77        7.62      1.10 o 
  -1   4   7      389.53      410.12      7.83 o 
   0   4   7        1.24        1.93      0.85 o 
   1   4   7       21.77       31.64      1.96 o 
   2   4   7        7.40        5.90      1.18 o 
   3   4   7       17.39       16.46      1.88 o 
   4   4   7       43.85       39.09      2.83 o 
   5   4   7      111.09      124.72      6.88 o 
   6   4   7       17.04       11.52      3.01 o 
   7   4   7        6.51        3.46      2.42 o 
   8   4   7       15.63       10.85      3.30 o 
   9   4   7        5.23        1.77      4.03 o 
 -13   5   7       42.50       52.18      5.46 o 
 -12   5   7        2.19        2.02      4.72 o 
 -11   5   7      271.05      252.61     12.08 o 
 -10   5   7        2.21        7.42      2.26 o 
  -9   5   7      279.17      244.29     11.23 o 
  -8   5   7       30.09       24.47      9.07 o 
  -7   5   7      352.39      301.25      8.67 o 
  -6   5   7      153.64      166.12      6.23 o 
  -5   5   7        0.00        1.37      1.07 o 
  -4   5   7        7.85       13.40      1.44 o 
  -3   5   7      934.49      985.03     19.14 o 
  -2   5   7      160.46      167.52      4.03 o 
  -1   5   7        3.05        6.19      1.13 o 
   0   5   7       17.22       18.47      4.50 o 
   1   5   7       66.50       66.97      3.05 o 
   2   5   7       11.71        7.97      2.22 o 
   3   5   7     1094.82     1107.66     20.91 o 
   4   5   7       33.85       30.16      3.55 o 
   5   5   7      491.58      471.62     13.61 o 
   6   5   7       62.54       66.82      4.56 o 
   7   5   7        6.39        8.01      2.98 o 
   8   5   7       49.01       46.32      4.40 o 
 -13   6   7        1.12        2.23      2.91 o 
 -12   6   7       45.96       43.25      6.60 o 
 -11   6   7       52.67       53.68      5.09 o 
 -10   6   7        0.43        0.76      0.98 o 
  -9   6   7        2.35        0.44      1.99 o 
  -8   6   7      123.46      124.60      6.13 o 
  -7   6   7      274.05      245.85      7.65 o 
  -6   6   7       59.14       43.43      4.52 o 
  -5   6   7       18.14       19.32      1.76 o 
  -4   6   7       73.78       96.89      3.28 o 
  -3   6   7       55.03       67.30      3.08 o 
  -2   6   7      104.61      111.23      3.34 o 
  -1   6   7      157.21      158.96      4.07 o 
   0   6   7        0.57        3.12      1.23 o 
   1   6   7      525.65      498.54     10.67 o 
   2   6   7      316.68      335.36      8.11 o 
   3   6   7      376.16      396.52      9.25 o 
   4   6   7       14.16       18.03      2.83 o 
   5   6   7        0.14        0.81      2.26 o 
   6   6   7       55.45       59.54      5.59 o 
   7   6   7        1.69        3.20      2.88 o 
   8   6   7        0.22        3.99      3.71 o 
 -13   7   7        2.50        0.73      3.38 o 
 -12   7   7       36.31       38.28      4.82 o 
 -11   7   7       29.96       31.91      4.43 o 
 -10   7   7       25.97       32.89      4.20 o 
  -9   7   7       67.14       61.84      5.20 o 
  -8   7   7       19.33       19.79      2.16 o 
  -7   7   7        8.13       10.14      1.77 o 
  -6   7   7      502.82      476.04     13.14 o 
  -5   7   7       14.82       12.54      1.99 o 
  -4   7   7        4.01        7.72      1.73 o 
  -3   7   7      238.80      239.92      7.07 o 
  -2   7   7      860.03      784.28     14.58 o 
  -1   7   7       38.97       27.93      1.97 o 
   0   7   7       10.13       10.96      1.80 o 
   1   7   7        3.46        3.54      1.93 o 
   2   7   7       36.16       40.63      2.93 o 
   3   7   7        0.62        0.61      2.35 o 
   4   7   7        5.46        7.47      2.87 o 
   5   7   7       15.91        8.40      4.17 o 
   6   7   7        1.72        1.21      2.70 o 
   7   7   7       10.59        5.65      3.17 o 
 -13   8   7        4.60        3.48      3.94 o 
 -12   8   7       10.61       15.97      4.07 o 
 -11   8   7      164.47      170.11     11.91 o 
 -10   8   7        0.87       -0.06      3.85 o 
  -9   8   7      117.22      105.15      7.32 o 
  -8   8   7      112.21      122.06      6.19 o 
  -7   8   7      320.44      269.30      8.53 o 
  -6   8   7      172.80      179.07     10.16 o 
  -5   8   7       20.21       19.25      2.16 o 
  -4   8   7        8.84       11.99      2.00 o 
  -3   8   7       15.24       14.17      2.11 o 
  -2   8   7       51.42       47.50      2.40 o 
  -1   8   7       51.37       55.97      2.90 o 
   0   8   7       83.35       87.09      4.21 o 
   1   8   7      116.48       99.48      4.51 o 
   2   8   7       60.31       60.17      3.67 o 
   3   8   7       79.11       81.19      5.46 o 
   4   8   7      168.05      171.64      8.48 o 
   5   8   7        1.05        0.75      3.27 o 
   6   8   7       10.66       11.23      4.47 o 
 -12   9   7       26.23       26.85      3.21 o 
 -11   9   7       15.43       19.39      4.21 o 
 -10   9   7        2.46        2.13      4.60 o 
  -9   9   7        2.22       -1.00      4.29 o 
  -8   9   7      221.81      225.76      7.81 o 
  -7   9   7        2.96        3.34      2.38 o 
  -6   9   7       71.08       72.69      4.30 o 
  -5   9   7       15.89       17.16      2.26 o 
  -4   9   7        0.14       -1.93      1.93 o 
  -3   9   7      242.44      245.45      7.54 o 
  -2   9   7        3.02        4.12      1.70 o 
  -1   9   7      129.63      124.90      5.08 o 
   0   9   7       38.69       41.17      3.29 o 
   1   9   7      131.25      124.62      5.31 o 
   2   9   7       22.13       17.70      3.95 o 
   3   9   7       28.45       27.30      3.81 o 
   4   9   7       12.91        9.41      3.35 o 
   5   9   7       52.89       56.56     14.19 o 
 -12  10   7        4.08        6.03      4.19 o 
 -11  10   7       61.30       51.09      9.30 o 
 -10  10   7       66.74       73.40     18.00 o 
  -9  10   7       65.95       52.25     10.30 o 
  -8  10   7        0.54        0.35      1.95 o 
  -7  10   7      119.27      117.25      5.54 o 
  -6  10   7        0.38        0.91      1.99 o 
  -5  10   7      217.64      222.96     10.35 o 
  -4  10   7      218.89      188.30      8.75 o 
  -3  10   7        0.89        6.32      2.88 o 
  -2  10   7        0.00       -0.73      1.68 o 
  -1  10   7        0.08        0.76      2.26 o 
   0  10   7       31.53       27.54      3.15 o 
   1  10   7      300.30      300.50     10.31 o 
   2  10   7        0.27       -2.91      2.91 o 
   3  10   7        6.13        7.05      3.35 o 
   4  10   7        2.19        0.29      3.14 o 
 -11  11   7        8.51       13.18      5.18 o 
 -10  11   7       72.93       84.47      8.25 o 
  -9  11   7        5.10        5.57      3.78 o 
  -8  11   7        0.32       -0.69      2.70 o 
  -7  11   7        1.55       -1.42      2.12 o 
  -6  11   7       28.93       27.43      3.09 o 
  -5  11   7       13.33        8.80      2.92 o 
  -4  11   7       10.60        8.83      3.89 o 
  -3  11   7       94.25       87.34      6.55 o 
  -2  11   7        0.56       -1.91      2.37 o 
  -1  11   7      174.45      179.22      6.54 o 
   0  11   7       37.99       40.48      3.78 o 
   1  11   7       30.67       29.41      4.10 o 
   2  11   7        4.42       -0.34      3.14 o 
   3  11   7        2.96        2.32      3.43 o 
 -10  12   7       26.00       40.07      7.48 o 
  -9  12   7        4.25        5.39      4.20 o 
  -8  12   7        0.16        0.72      3.10 o 
  -7  12   7        1.79       -1.66      2.14 o 
  -6  12   7        5.66        4.52      2.50 o 
  -5  12   7       14.48       16.58      4.68 o 
  -4  12   7      226.55      220.73     10.68 o 
  -3  12   7       22.91       21.91      4.81 o 
  -2  12   7       27.95       29.26      4.88 o 
  -1  12   7        0.10       -0.37      2.72 o 
   0  12   7        5.80        4.22      2.91 o 
   1  12   7       62.18       60.75      5.19 o 
   2  12   7        0.20       -2.73      4.03 o 
  -9  13   7        2.54        0.90      4.98 o 
  -8  13   7       24.56       32.22      7.33 o 
  -7  13   7       33.53       35.24      5.96 o 
  -6  13   7       25.79       29.44      5.69 o 
  -5  13   7       19.70       17.77      5.31 o 
  -4  13   7      230.23      235.38     11.32 o 
  -3  13   7        2.52        3.64      4.12 o 
  -2  13   7        3.24       -3.83      3.83 o 
  -1  13   7        1.31       -1.52      4.53 o 
   0  13   7        5.50       -0.55      7.57 o 
  -7  14   7       22.87       33.95      4.87 o 
  -6  14   7       81.51       87.00     11.29 o 
  -5  14   7        0.81       -4.19      4.70 o 
  -4  14   7        0.11       -0.07      5.31 o 
  -3  14   7       31.74       29.02      6.51 o 
   0 -15   8       35.96       28.20     11.17 o 
   1 -15   8       17.79       10.48      5.35 o 
   2 -15   8      120.95      125.53      9.50 o 
   3 -15   8        3.97       -5.00      5.00 o 
   4 -15   8       14.19       14.65      4.69 o 
   5 -15   8      125.58      155.80     13.05 o 
  -2 -14   8       94.92      129.90     15.07 o 
  -1 -14   8       21.69       25.70      5.08 o 
   0 -14   8        3.83       -0.93      3.41 o 
   1 -14   8       32.38       27.97      4.33 o 
   2 -14   8        0.01       -3.03      3.22 o 
   3 -14   8       42.34       39.50      4.61 o 
   4 -14   8       36.91       40.44      4.98 o 
   5 -14   8      110.65      117.89      8.17 o 
   6 -14   8        4.20       -0.73      5.30 o 
   7 -14   8       36.27       37.47      8.53 o 
  -4 -13   8       89.23       96.60     21.48 o 
  -3 -13   8      305.27      336.13     13.49 o 
  -2 -13   8       45.11       53.53      4.81 o 
  -1 -13   8       25.87       26.04      4.17 o 
   0 -13   8       71.84       67.21      5.38 o 
   1 -13   8       76.44       76.56      5.65 o 
   2 -13   8       37.47       31.68      4.25 o 
   3 -13   8        0.22       -2.69      2.69 o 
   4 -13   8      170.87      170.46      7.10 o 
   5 -13   8       10.76        9.17      3.15 o 
   6 -13   8        0.13        0.08      3.93 o 
   7 -13   8        1.42        3.04      4.06 o 
   8 -13   8        0.39        4.28      7.17 o 
  -5 -12   8      109.77      138.97      8.70 o 
  -4 -12   8        8.16        7.46      3.29 o 
  -3 -12   8        3.93        6.48      2.81 o 
  -2 -12   8       79.80       71.63      4.74 o 
  -1 -12   8        0.07       -2.09      2.09 o 
   0 -12   8       24.34       23.74      3.79 o 
   1 -12   8        1.90       -2.85      2.85 o 
   2 -12   8      117.28      108.96      5.07 o 
   3 -12   8      105.48      110.47      5.65 o 
   4 -12   8       67.21       56.81      4.20 o 
   5 -12   8        0.15        0.40      2.65 o 
   6 -12   8       37.00       41.66      5.23 o 
   7 -12   8       38.77       28.65      5.02 o 
   8 -12   8        0.56        0.67      3.87 o 
   9 -12   8       26.30       24.44      5.79 o 
  -6 -11   8      263.85      293.50     21.88 o 
  -5 -11   8        3.81        3.81      3.03 o 
  -4 -11   8       15.43       18.13      3.86 o 
  -3 -11   8      216.27      246.25     12.02 o 
  -2 -11   8      132.47      134.96      5.73 o 
  -1 -11   8        0.50       -2.37      2.37 o 
   0 -11   8        6.00        4.35      2.18 o 
   1 -11   8       10.59       19.94      3.41 o 
   2 -11   8      114.52      122.77      5.80 o 
   3 -11   8      258.91      251.89      7.77 o 
   4 -11   8       19.55       16.97      3.45 o 
   5 -11   8       24.89       26.68      4.80 o 
   6 -11   8       67.37       52.93      6.34 o 
   7 -11   8        5.57       -2.65      3.15 o 
   8 -11   8       25.70       18.68      3.87 o 
   9 -11   8      103.67       95.13      7.42 o 
  10 -11   8       27.58       41.03      9.34 o 
  -7 -10   8      148.56      174.87     10.54 o 
  -6 -10   8        2.00        0.69      2.59 o 
  -5 -10   8       18.02       20.50      4.50 o 
  -4 -10   8        2.12        6.33      2.76 o 
  -3 -10   8      126.29      128.81      6.37 o 
  -2 -10   8        4.21        6.34      2.14 o 
  -1 -10   8      187.02      190.68      6.63 o 
   0 -10   8       12.70       10.10      3.01 o 
   1 -10   8       36.94       33.29      2.52 o 
   2 -10   8      354.43      320.13      8.88 o 
   3 -10   8      212.60      179.41      8.20 o 
   4 -10   8      267.37      237.46      7.93 o 
   5 -10   8      295.25      256.67      8.42 o 
   6 -10   8       11.47        8.97      3.05 o 
   7 -10   8      233.99      227.51     10.21 o 
   8 -10   8       32.24       35.29      5.06 o 
   9 -10   8        0.01        0.96      5.41 o 
  10 -10   8        0.10        7.74      5.44 o 
  -8  -9   8        0.38        4.92      3.01 o 
  -7  -9   8        0.76        1.06      2.47 o 
  -6  -9   8       16.02       15.03      3.28 o 
  -5  -9   8       27.59       40.38      4.24 o 
  -4  -9   8       11.97        3.45      2.28 o 
  -3  -9   8        3.91        3.03      3.06 o 
  -2  -9   8      641.97      643.86     16.18 o 
  -1  -9   8        4.00        2.82      1.81 o 
   0  -9   8       99.01       90.88      5.27 o 
   1  -9   8       21.91       27.28      2.26 o 
   2  -9   8        3.12        0.96      1.44 o 
   3  -9   8       12.49       10.55      2.24 o 
   4  -9   8       86.00       83.09      4.35 o 
   5  -9   8        1.47        0.07      1.92 o 
   6  -9   8        0.66        0.43      3.04 o 
   7  -9   8      109.95      104.68      6.76 o 
   8  -9   8       31.39       32.38      3.70 o 
   9  -9   8        0.50       -0.89      3.12 o 
  10  -9   8       75.24       82.73     13.95 o 
  -9  -8   8       16.35        8.39      3.40 o 
  -8  -8   8       61.53       54.91      5.03 o 
  -7  -8   8       34.05       39.88      4.18 o 
  -6  -8   8        5.49        3.65      2.52 o 
  -5  -8   8      190.14      215.98      9.41 o 
  -4  -8   8      162.59      146.86      6.29 o 
  -3  -8   8      290.29      267.35     14.15 o 
  -2  -8   8      405.40      364.47      9.89 o 
  -1  -8   8      165.06      153.44      4.85 o 
   0  -8   8     1000.36      980.94     20.83 o 
   1  -8   8      117.45      104.82      4.59 o 
   2  -8   8      405.74      396.85      8.47 o 
   3  -8   8      162.48      192.21      6.20 o 
   4  -8   8      426.61      385.32      9.53 o 
   5  -8   8      648.89      615.13     14.54 o 
   6  -8   8       10.50        8.71      2.45 o 
   7  -8   8       27.92       31.07      3.46 o 
   8  -8   8       19.85       15.27      3.11 o 
   9  -8   8       77.48       81.73      6.23 o 
  10  -8   8       72.95       76.71      6.24 o 
  11  -8   8       77.64      109.07     12.21 o 
 -10  -7   8      130.82      101.96      9.15 o 
  -9  -7   8       41.10       49.03      4.74 o 
  -8  -7   8       47.87       39.31      4.08 o 
  -7  -7   8       54.59       49.98      4.35 o 
  -6  -7   8       19.61       18.61      4.12 o 
  -5  -7   8        1.95        3.38      2.16 o 
  -4  -7   8      303.97      263.42      9.42 o 
  -3  -7   8        0.01        0.61      1.25 o 
  -2  -7   8      963.48      956.55     25.63 o 
  -1  -7   8       92.38       88.85      3.36 o 
   0  -7   8        0.93        0.69      0.92 o 
   1  -7   8       99.92       98.77      3.22 o 
   2  -7   8      397.23      441.20      9.04 o 
   3  -7   8       52.70       44.54      2.37 o 
   4  -7   8       34.94       27.82      2.41 o 
   5  -7   8       51.15       51.43      2.89 o 
   6  -7   8        0.54        0.47      2.32 o 
   7  -7   8        0.02       -0.01      2.16 o 
   8  -7   8        3.33        2.34      2.61 o 
   9  -7   8       36.57       36.07      4.30 o 
  10  -7   8      280.42      327.23     15.51 o 
  11  -7   8        3.25        1.77      4.99 o 
 -10  -6   8       57.42       67.03      5.75 o 
  -9  -6   8        4.60        7.65      2.70 o 
  -8  -6   8        7.92       10.71      2.55 o 
  -7  -6   8        3.62        2.94      1.98 o 
  -6  -6   8       81.30       65.04      4.26 o 
  -5  -6   8        2.42        0.10      1.48 o 
  -4  -6   8        1.05        5.20      1.46 o 
  -3  -6   8      187.06      192.41      6.45 o 
  -2  -6   8      431.25      424.33     28.14 o 
  -1  -6   8       23.56       20.59      1.66 o 
   0  -6   8       36.25       43.43      1.88 o 
   1  -6   8      789.20      759.09     15.42 o 
   2  -6   8       73.28       75.45      2.87 o 
   3  -6   8       98.11       99.70      3.78 o 
   4  -6   8       86.11      105.73      4.07 o 
   5  -6   8       60.65       55.86      5.41 o 
   6  -6   8       17.53       17.56      2.50 o 
   7  -6   8       25.96       24.68      3.36 o 
   8  -6   8       23.93       27.66      3.76 o 
   9  -6   8        0.71        4.45      2.75 o 
  10  -6   8       32.20       45.38     12.52 o 
  11  -6   8        5.42        2.38      4.78 o 
 -11  -5   8        1.39       -0.16      2.57 o 
 -10  -5   8       84.41       67.25      5.43 o 
  -9  -5   8        2.07        2.19      1.94 o 
  -8  -5   8       61.95       60.94      4.24 o 
  -7  -5   8      431.88      379.73     13.58 o 
  -6  -5   8        7.75       12.58      3.79 o 
  -5  -5   8        0.53        2.57      2.17 o 
  -4  -5   8      411.04      371.73     13.73 o 
  -3  -5   8       13.65       19.47      2.29 o 
  -2  -5   8     1148.02     1171.01     25.71 o 
  -1  -5   8      231.02      241.50      5.76 o 
   0  -5   8       92.11      100.52      2.62 o 
   1  -5   8      209.60      251.50      4.95 o 
   2  -5   8       10.25        9.08      1.44 o 
   3  -5   8      130.39      125.01      3.73 o 
   4  -5   8      448.38      463.61      9.92 o 
   5  -5   8      795.76      794.53     17.82 o 
   6  -5   8      211.88      221.84     13.41 o 
   7  -5   8        0.02       -2.07      2.81 o 
   8  -5   8       12.33       14.02      4.94 o 
   9  -5   8        8.43        8.52      3.03 o 
  10  -5   8      157.17      155.33     26.28 o 
  11  -5   8       23.90       22.15      4.91 o 
 -11  -4   8        5.50        4.52      2.47 o 
 -10  -4   8       58.00       76.29      5.45 o 
  -9  -4   8       13.27       16.41      2.43 o 
  -8  -4   8      311.01      304.31     11.33 o 
  -7  -4   8      126.29      121.26      5.61 o 
  -6  -4   8     1351.46     1265.85     29.70 o 
  -5  -4   8        2.02        1.95      0.87 o 
  -4  -4   8      838.63      839.19     19.32 o 
  -3  -4   8      807.03      849.14     33.39 o 
  -2  -4   8      560.84      602.79     14.36 o 
  -1  -4   8      767.54      837.50     20.25 o 
   0  -4   8      348.12      371.64      7.44 o 
   1  -4   8       48.82       40.65      1.78 o 
   2  -4   8       16.42       19.33      1.26 o 
   3  -4   8      348.71      333.43      8.38 o 
   4  -4   8        4.08        3.46      1.15 o 
   5  -4   8        3.22        1.32      1.23 o 
   6  -4   8      391.56      394.93     10.38 o 
   7  -4   8       14.64       12.41      2.26 o 
   8  -4   8       22.03       25.71      4.31 o 
   9  -4   8        9.79       10.22      2.88 o 
  10  -4   8       15.73       13.98      4.94 o 
  11  -4   8      109.55      114.50     11.45 o 
 -12  -3   8       31.58       26.00      4.68 o 
 -11  -3   8       31.25       26.13      3.49 o 
 -10  -3   8        6.21        6.51      2.05 o 
  -9  -3   8       97.04       82.11      4.91 o 
  -8  -3   8      139.28      137.76      6.05 o 
  -7  -3   8      137.36      124.06      4.05 o 
  -6  -3   8      503.87      478.73     11.80 o 
  -5  -3   8      268.81      270.36      7.33 o 
  -4  -3   8       42.40       36.51      1.86 o 
  -3  -3   8       46.14       51.11      5.35 o 
  -2  -3   8      127.96      134.19      4.25 o 
  -1  -3   8        0.52        0.31      0.76 o 
   0  -3   8      496.69      505.04     11.45 o 
   1  -3   8     1553.39     1654.06     28.81 o 
   2  -3   8       31.21       46.42      1.92 o 
   3  -3   8     1249.21     1289.35     24.93 o 
   4  -3   8      841.17      859.26     17.31 o 
   5  -3   8       96.54       88.97      4.44 o 
   6  -3   8      213.50      213.06      6.91 o 
   7  -3   8       79.93       80.57      8.86 o 
   8  -3   8       34.49       33.53      3.63 o 
   9  -3   8       18.93       26.04      4.17 o 
  10  -3   8        0.52        0.24      3.16 o 
  11  -3   8       13.91       17.15      4.76 o 
 -12  -2   8        6.62       12.04      2.88 o 
 -11  -2   8       19.28       22.86      3.45 o 
 -10  -2   8        0.99        1.36      1.60 o 
  -9  -2   8      120.80      124.82      5.77 o 
  -8  -2   8      297.30      277.68      8.12 o 
  -7  -2   8      326.15      278.74     14.09 o 
  -6  -2   8       50.93       48.33      2.90 o 
  -5  -2   8       65.44       51.15      2.83 o 
  -4  -2   8      237.04      240.01      7.09 o 
  -3  -2   8      322.29      355.38      8.98 o 
  -2  -2   8     1226.19     1204.00     39.60 o 
  -1  -2   8        9.36       17.64      2.07 o 
   0  -2   8       26.08       20.70      1.46 o 
   1  -2   8      282.31      286.47      6.74 o 
   2  -2   8      224.46      276.21      5.49 o 
   3  -2   8     1003.16     1065.10     18.92 o 
   4  -2   8      234.15      227.83     10.00 o 
   5  -2   8        0.71        1.36      1.06 o 
   6  -2   8      203.72      213.09     11.30 o 
   7  -2   8        9.39        8.57      2.33 o 
   8  -2   8      246.49      253.10      9.69 o 
   9  -2   8       79.29       81.99      6.91 o 
  10  -2   8       22.14       22.31      7.22 o 
  11  -2   8        0.01       -4.48      4.48 o 
 -13  -1   8        1.02        8.85      3.30 o 
 -12  -1   8       37.30       54.92      5.34 o 
 -11  -1   8      241.69      225.46     17.86 o 
 -10  -1   8       91.42       84.15      4.84 o 
  -9  -1   8      157.04      131.00      8.52 o 
  -8  -1   8      394.41      391.77     12.07 o 
  -7  -1   8       71.03       60.74      3.38 o 
  -6  -1   8      756.11      695.73     19.46 o 
  -5  -1   8       17.07       26.05      1.93 o 
  -4  -1   8        7.44       10.97      2.04 o 
  -3  -1   8        4.00        3.75      0.64 o 
  -2  -1   8      150.01      132.42      5.10 o 
  -1  -1   8        3.61        6.58      0.98 o 
   0  -1   8      687.70      696.29     14.81 o 
   1  -1   8       32.36       30.00      1.31 o 
   2  -1   8     1119.39     1203.95     21.27 o 
   3  -1   8      106.41       93.03      2.69 o 
   4  -1   8        9.00       10.58      1.36 o 
   5  -1   8       62.02       68.64      3.59 o 
   6  -1   8       10.99       15.32      2.97 o 
   7  -1   8      141.02      147.02     11.99 o 
   8  -1   8        2.84        9.09      2.74 o 
   9  -1   8      147.25      148.45      9.28 o 
  10  -1   8       20.93       25.96      4.65 o 
  11  -1   8        2.40        2.59      4.82 o 
 -13   0   8        0.08       -2.06      2.67 o 
 -12   0   8        1.19        0.50      1.94 o 
 -11   0   8       68.44       57.41      4.31 o 
 -10   0   8      188.66      187.57     14.86 o 
  -9   0   8      944.62      890.40     30.65 o 
  -8   0   8       81.43       64.39      3.47 o 
  -7   0   8       38.69       36.75      2.52 o 
  -6   0   8      596.20      599.86     17.02 o 
  -5   0   8      289.28      294.18      8.92 o 
  -4   0   8        0.11       -0.38      1.07 o 
  -3   0   8       51.41       41.49      1.79 o 
  -2   0   8      130.55      137.32      5.52 o 
  -1   0   8       71.01       85.79      3.84 o 
   0   0   8     2737.09     2970.81     64.73 o 
   1   0   8      131.16      135.76      3.38 o 
   2   0   8       17.78       13.67      1.05 o 
   3   0   8      404.46      397.59      7.71 o 
   4   0   8       69.48       75.15      2.52 o 
   5   0   8       99.88      108.28     11.97 o 
   6   0   8      108.13      108.31      9.25 o 
   7   0   8       47.90       44.66      3.52 o 
   8   0   8       20.80       26.82      3.51 o 
   9   0   8       38.77       37.24      4.98 o 
  10   0   8        3.40       -1.28      2.98 o 
 -13   1   8       50.26       50.58      5.07 o 
 -12   1   8       14.02       17.14      2.65 o 
 -11   1   8       10.27        9.64      1.98 o 
 -10   1   8        7.15       13.45      4.42 o 
  -9   1   8       12.15       14.87      4.17 o 
  -8   1   8        0.02       -1.03      1.03 o 
  -7   1   8       23.72       19.85      1.98 o 
  -6   1   8        3.73        0.09      0.88 o 
  -5   1   8       27.13       29.68      2.00 o 
  -4   1   8      292.83      364.65     16.59 o 
  -3   1   8     1321.90     1366.33     32.19 o 
  -2   1   8      468.70      508.02     14.59 o 
  -1   1   8      407.38      388.75      8.98 o 
   0   1   8       34.26       33.33      1.50 o 
   1   1   8      133.17      131.67      3.42 o 
   2   1   8      256.88      249.24      5.67 o 
   3   1   8      148.13      141.16      3.34 o 
   4   1   8       10.49        8.49      1.28 o 
   5   1   8        7.39        5.96      1.69 o 
   6   1   8        0.03       -0.72      1.67 o 
   7   1   8       53.66       55.04      3.91 o 
   8   1   8       14.68       10.80      2.99 o 
   9   1   8       14.47       12.48      6.81 o 
  10   1   8        0.01       -2.64      3.38 o 
 -13   2   8      121.84      125.16      7.21 o 
 -12   2   8       12.17        9.81      2.42 o 
 -11   2   8       68.72       59.05      4.07 o 
 -10   2   8       55.05       54.90      7.83 o 
  -9   2   8      270.79      222.72     16.08 o 
  -8   2   8       92.68       71.88      3.52 o 
  -7   2   8      176.98      193.43      6.54 o 
  -6   2   8       20.45       22.53      1.32 o 
  -5   2   8      603.02      592.98     14.44 o 
  -4   2   8        6.91       11.69      0.84 o 
  -3   2   8     1106.92     1123.86     27.45 o 
  -2   2   8     4248.67     4373.55     90.94 o 
  -1   2   8      594.83      580.08     10.51 o 
   0   2   8      265.00      302.34      5.80 o 
   1   2   8       98.90       98.57      2.66 o 
   2   2   8      588.22      617.24     11.41 o 
   3   2   8       69.75       79.83      2.60 o 
   4   2   8       68.68       70.02      2.90 o 
   5   2   8       60.77       66.87      3.83 o 
   6   2   8       15.05       15.33      2.37 o 
   7   2   8       16.69       19.76      3.33 o 
   8   2   8       20.61       23.40      3.29 o 
   9   2   8       33.33       39.96     12.62 o 
  10   2   8        6.54        4.78      5.33 o 
 -13   3   8      126.11      140.52      7.56 o 
 -12   3   8       10.76       11.35      2.81 o 
 -11   3   8        5.44        5.56      1.78 o 
 -10   3   8      106.81       89.82      6.63 o 
  -9   3   8        2.29        0.83      1.81 o 
  -8   3   8       67.48       76.92      6.86 o 
  -7   3   8       44.01       38.45      4.47 o 
  -6   3   8      135.67      119.36      3.11 o 
  -5   3   8       27.34       36.26      1.48 o 
  -4   3   8      793.13      733.40     18.42 o 
  -3   3   8       10.32       12.95      1.19 o 
  -2   3   8      133.17      176.79      5.14 o 
  -1   3   8      680.93      685.96     11.47 o 
   0   3   8      171.55      167.39      3.55 o 
   1   3   8        3.82        3.61      0.90 o 
   2   3   8      152.92      152.35      5.27 o 
   3   3   8      176.04      149.28      4.43 o 
   4   3   8       58.09       62.15      3.05 o 
   5   3   8        9.60       10.29      2.19 o 
   6   3   8      394.42      403.88     12.06 o 
   7   3   8      101.13      109.85      7.68 o 
   8   3   8        0.18       -2.35      2.35 o 
   9   3   8       14.71       20.19      9.26 o 
 -13   4   8       26.56       25.55      3.69 o 
 -12   4   8       11.90        8.87      2.62 o 
 -11   4   8        1.33        1.86      4.42 o 
 -10   4   8      222.03      194.99      9.46 o 
  -9   4   8      134.99      112.62      6.17 o 
  -8   4   8     1356.31     1134.70     31.46 o 
  -7   4   8       15.87       27.69      2.32 o 
  -6   4   8      398.23      418.97      8.62 o 
  -5   4   8        6.03       15.49      4.89 o 
  -4   4   8       10.25        7.43      1.49 o 
  -3   4   8       93.20       76.95      2.51 o 
  -2   4   8      100.07      115.34      3.55 o 
  -1   4   8       55.86       59.96      2.07 o 
   0   4   8      225.50      220.59      4.96 o 
   1   4   8       17.37       16.40      1.52 o 
   2   4   8      104.45      104.02      3.26 o 
   3   4   8       39.46       38.87      2.65 o 
   4   4   8      104.81      126.64      5.35 o 
   5   4   8      298.24      288.14     15.02 o 
   6   4   8       34.78       32.71      3.42 o 
   7   4   8      128.01      132.21      6.30 o 
   8   4   8        1.68        1.15      2.65 o 
   9   4   8        0.00       -6.18      8.23 o 
 -13   5   8        0.77        4.72      2.83 o 
 -12   5   8       26.46       38.34      7.04 o 
 -11   5   8        6.44        8.84      2.49 o 
 -10   5   8      149.30      133.02      9.91 o 
  -9   5   8      176.71      170.49     10.31 o 
  -8   5   8      145.99      174.43      4.98 o 
  -7   5   8       37.27       39.52      2.27 o 
  -6   5   8       93.36      105.48      3.45 o 
  -5   5   8       66.19       67.02      3.34 o 
  -4   5   8       33.50       40.59      2.71 o 
  -3   5   8      267.40      247.65      5.62 o 
  -2   5   8       56.78       70.91      2.40 o 
  -1   5   8      442.26      440.29      8.61 o 
   0   5   8       54.66       62.46      2.39 o 
   1   5   8        3.73        4.36      1.42 o 
   2   5   8        8.87        5.91      2.24 o 
   3   5   8        8.78       14.92      1.88 o 
   4   5   8       83.16       77.16      6.24 o 
   5   5   8       39.56       43.38      5.23 o 
   6   5   8        4.10        5.49      2.65 o 
   7   5   8      119.79      120.78      7.86 o 
   8   5   8       41.31       40.84      4.79 o 
 -13   6   8      160.91      193.63     12.55 o 
 -12   6   8        2.66        3.74      4.81 o 
 -11   6   8        0.01       16.48      7.03 o 
 -10   6   8       54.09       44.90      4.53 o 
  -9   6   8       18.63       22.56      3.16 o 
  -8   6   8       24.01       22.99      1.67 o 
  -7   6   8      180.12      147.91      5.34 o 
  -6   6   8       72.70       77.50      5.04 o 
  -5   6   8      351.51      334.76      7.45 o 
  -4   6   8      241.63      267.14      5.77 o 
  -3   6   8      194.86      184.18      4.47 o 
  -2   6   8        4.20       10.68      1.37 o 
  -1   6   8       36.62       33.21      2.02 o 
   0   6   8       12.86       12.91      1.64 o 
   1   6   8        2.54        7.47      1.81 o 
   2   6   8      341.83      352.35      9.24 o 
   3   6   8       67.93       86.38      5.13 o 
   4   6   8       42.77       57.49      5.39 o 
   5   6   8       28.29       29.50      3.48 o 
   6   6   8        0.77        0.93      2.59 o 
   7   6   8       46.52       40.40      5.17 o 
 -13   7   8        0.93        3.38      3.57 o 
 -12   7   8       85.25       78.72      6.55 o 
 -11   7   8       32.18       35.28      6.04 o 
 -10   7   8        0.73        2.56      1.33 o 
  -9   7   8        7.77        4.41      2.48 o 
  -8   7   8       13.92       12.74      3.20 o 
  -7   7   8      236.49      198.46      6.79 o 
  -6   7   8        0.02       -0.55      1.37 o 
  -5   7   8      289.82      266.42      7.40 o 
  -4   7   8       50.89       45.40      2.90 o 
  -3   7   8        0.24        1.15      1.21 o 
  -2   7   8      162.90      177.64      4.51 o 
  -1   7   8     1156.65     1098.66     20.07 o 
   0   7   8       18.69       20.89      2.02 o 
   1   7   8       55.60       55.75      3.44 o 
   2   7   8        0.57        1.98      2.08 o 
   3   7   8       10.96        7.02      2.84 o 
   4   7   8      109.03      110.15      6.06 o 
   5   7   8       16.87       15.11      3.93 o 
   6   7   8        0.57       -2.96      3.78 o 
   7   7   8       28.52       21.05      7.94 o 
 -12   8   8      305.88      311.29     15.28 o 
 -11   8   8       12.06       15.96      4.78 o 
 -10   8   8        0.07        0.36      1.44 o 
  -9   8   8       39.55       37.31      4.64 o 
  -8   8   8        4.03        4.29      1.75 o 
  -7   8   8        2.29        4.62      1.73 o 
  -6   8   8        1.21       -0.30      1.51 o 
  -5   8   8      801.72      753.27     17.44 o 
  -4   8   8      376.14      331.08      8.05 o 
  -3   8   8      126.09      124.32      4.27 o 
  -2   8   8      272.94      288.90      6.49 o 
  -1   8   8        0.20        1.60      1.54 o 
   0   8   8      617.74      565.05     13.76 o 
   1   8   8        8.02        7.97      2.36 o 
   2   8   8      211.37      210.20      6.83 o 
   3   8   8        0.03       -2.45      2.45 o 
   4   8   8       56.08       43.35      4.49 o 
   5   8   8        3.32        1.62      4.47 o 
   6   8   8      109.34      103.42      7.51 o 
 -12   9   8       42.95       51.36      9.51 o 
 -11   9   8       45.74       60.43      3.75 o 
 -10   9   8      343.28      321.32     15.60 o 
  -9   9   8       28.95       28.81      4.47 o 
  -8   9   8       94.21       99.86      4.94 o 
  -7   9   8        0.08       -1.07      2.32 o 
  -6   9   8        4.84        3.41      1.97 o 
  -5   9   8       23.01       28.17      3.17 o 
  -4   9   8       19.84       20.85      2.89 o 
  -3   9   8        1.00        2.09      1.61 o 
  -2   9   8        5.90        2.52      1.57 o 
  -1   9   8      190.52      184.31      6.31 o 
   0   9   8       24.19       25.34      3.03 o 
   1   9   8        5.92        5.34      2.43 o 
   2   9   8       10.13       11.93      3.10 o 
   3   9   8      108.75       96.60      6.00 o 
   4   9   8      149.02      142.07      7.26 o 
   5   9   8        4.76        2.67      3.84 o 
 -12  10   8        0.29       -2.08      3.64 o 
 -11  10   8       70.85       72.62      4.38 o 
 -10  10   8        4.76        8.63      3.67 o 
  -9  10   8        9.73       11.60      3.83 o 
  -8  10   8       16.52       19.31      2.77 o 
  -7  10   8       66.43       65.91      4.47 o 
  -6  10   8       52.23       47.48      3.43 o 
  -5  10   8      174.00      173.52      6.67 o 
  -4  10   8       11.24        9.40      2.84 o 
  -3  10   8        4.95        4.14      2.14 o 
  -2  10   8       22.33       25.79      2.94 o 
  -1  10   8       70.71       64.49      4.00 o 
   0  10   8       48.37       42.10      3.56 o 
   1  10   8       53.52       43.96      3.70 o 
   2  10   8        0.00       -2.12      2.89 o 
   3  10   8        5.71        1.51      3.19 o 
   4  10   8        9.86        4.47      3.67 o 
 -11  11   8        9.13        9.80      4.96 o 
 -10  11   8        6.60        1.89      7.04 o 
  -9  11   8        6.10        0.22      3.41 o 
  -8  11   8       35.44       37.34      7.04 o 
  -7  11   8        0.16       -2.13      2.14 o 
  -6  11   8       76.85       72.73      6.11 o 
  -5  11   8       25.04       22.83      2.97 o 
  -4  11   8       20.85       21.24      3.64 o 
  -3  11   8      237.20      235.58      9.26 o 
  -2  11   8      100.21      100.93      6.54 o 
  -1  11   8        4.67        3.89      2.77 o 
   0  11   8        1.42       -2.57      2.57 o 
   1  11   8        1.17        2.00      3.23 o 
   2  11   8        0.55       -0.11      3.24 o 
   3  11   8       83.21       73.79      7.81 o 
 -10  12   8       56.02       58.22      8.70 o 
  -9  12   8        1.17       -1.88      3.81 o 
  -8  12   8       55.76       61.49      9.91 o 
  -7  12   8       36.25       51.02      4.07 o 
  -6  12   8      107.47      127.94      7.11 o 
  -5  12   8        1.65       -1.11      2.80 o 
  -4  12   8       87.13       92.86      5.63 o 
  -3  12   8        0.08       -3.58      3.58 o 
  -2  12   8      226.83      229.42     10.83 o 
  -1  12   8       47.12       44.04      3.90 o 
   0  12   8       42.45       35.24      3.77 o 
   1  12   8        4.74        6.18      3.65 o 
  -8  13   8       14.54       21.56      4.65 o 
  -7  13   8       18.00       17.18      3.70 o 
  -6  13   8       41.45       44.33      4.72 o 
  -5  13   8        0.83        4.67      2.60 o 
  -4  13   8       35.37       41.30      5.76 o 
  -3  13   8       35.36       43.54      5.83 o 
  -2  13   8        1.94       -3.81      3.81 o 
  -1  13   8       13.31       19.86      5.56 o 
  -5  14   8       19.41       17.58      5.90 o 
  -4  14   8       43.44       33.02      6.68 o 
   1 -15   9       47.70       49.46      6.85 o 
   2 -15   9        0.06       -4.43     10.21 o 
   3 -15   9       89.33      104.88     10.55 o 
   4 -15   9        0.03       -5.17      5.17 o 
  -2 -14   9        6.61        4.23      5.57 o 
  -1 -14   9      373.45      415.93     15.79 o 
   0 -14   9       39.87       46.36      5.75 o 
   1 -14   9       15.61       13.11      3.94 o 
   2 -14   9      104.25      114.31      6.97 o 
   3 -14   9       13.17        8.72      3.75 o 
   4 -14   9      104.27      114.43      6.17 o 
   5 -14   9      116.00       99.28      8.97 o 
   6 -14   9       69.89       84.23      8.70 o 
  -4 -13   9        0.59        3.07      3.92 o 
  -3 -13   9       46.05       69.85      5.48 o 
  -2 -13   9       33.46       42.33      6.87 o 
  -1 -13   9        7.33       -2.27      3.25 o 
   0 -13   9       25.71       31.77      4.46 o 
   1 -13   9        6.01        3.97      3.33 o 
   2 -13   9        2.76       -0.59      3.35 o 
   3 -13   9       57.79       63.24      4.30 o 
   4 -13   9       38.93       38.26      4.12 o 
   5 -13   9       61.64       67.83      4.82 o 
   6 -13   9       38.55       41.31      5.60 o 
   7 -13   9       29.75       18.09      8.57 o 
   8 -13   9        2.39       15.46      7.48 o 
  -5 -12   9        0.01       -2.43      2.69 o 
  -4 -12   9       72.19       70.74     11.39 o 
  -3 -12   9      110.91      141.62      6.88 o 
  -2 -12   9        1.35       -1.89      2.39 o 
  -1 -12   9       31.06       27.58      3.25 o 
   0 -12   9        1.44       -0.26      2.95 o 
   1 -12   9       15.32       16.44      3.46 o 
   2 -12   9        2.77        3.27      2.57 o 
   3 -12   9       36.44       41.82      3.62 o 
   4 -12   9        5.51        2.35      2.80 o 
   5 -12   9        3.25       -3.20      3.70 o 
   6 -12   9        3.59        0.00      4.59 o 
   7 -12   9       10.68       12.29      4.39 o 
   8 -12   9        5.47        1.17      3.93 o 
   9 -12   9       16.73       26.03      9.83 o 
  -6 -11   9       27.83       24.42      4.18 o 
  -5 -11   9       14.61       16.84      3.80 o 
  -4 -11   9       15.28        8.54      3.18 o 
  -3 -11   9       29.61       32.49      5.73 o 
  -2 -11   9      126.96      126.79      6.41 o 
  -1 -11   9       36.48       36.33      3.43 o 
   0 -11   9        0.34        0.30      1.97 o 
   1 -11   9      466.85      480.98     14.86 o 
   2 -11   9       30.04       22.41      3.00 o 
   3 -11   9      195.60      184.94      6.57 o 
   4 -11   9       20.28       11.41      2.99 o 
   5 -11   9        0.11        4.53      2.67 o 
   6 -11   9        2.85        1.16      4.42 o 
   7 -11   9        2.55        4.85      3.73 o 
   8 -11   9      122.03      122.59      6.60 o 
   9 -11   9        2.45        5.57      4.21 o 
  -7 -10   9        2.37        3.48      3.02 o 
  -6 -10   9       57.46       58.17      6.72 o 
  -5 -10   9       52.90       69.26      5.77 o 
  -4 -10   9      102.49      117.85      7.39 o 
  -3 -10   9       86.21      100.12      8.01 o 
  -2 -10   9        4.16        0.97      2.17 o 
  -1 -10   9      188.06      176.54      6.64 o 
   0 -10   9       66.80       77.46      4.17 o 
   1 -10   9       82.82       78.69      4.18 o 
   2 -10   9      357.65      355.91      9.71 o 
   3 -10   9        4.13        4.75      2.28 o 
   4 -10   9       92.69       78.88      4.55 o 
   5 -10   9      155.48      139.86      5.92 o 
   6 -10   9       91.32       94.57      6.84 o 
   7 -10   9       25.35       30.20      5.87 o 
   8 -10   9        6.97        3.57      3.72 o 
   9 -10   9        2.88        6.38      5.18 o 
  10 -10   9        9.18        1.87      7.55 o 
  -8  -9   9      530.19      647.54     30.52 o 
  -7  -9   9        0.00        5.48      3.01 o 
  -6  -9   9       56.51       74.03      5.52 o 
  -5  -9   9      127.91      149.54     16.90 o 
  -4  -9   9        1.27        2.46      2.04 o 
  -3  -9   9        1.84        1.46      1.99 o 
  -2  -9   9      108.33       87.92      4.27 o 
  -1  -9   9        0.75        0.82      1.88 o 
   0  -9   9       43.35       51.16      2.99 o 
   1  -9   9        0.28        0.39      1.25 o 
   2  -9   9       88.19       82.70      3.39 o 
   3  -9   9       97.15      104.21      4.50 o 
   4  -9   9       69.08       66.14      4.09 o 
   5  -9   9       58.82       47.49      3.22 o 
   6  -9   9       16.98       28.01      4.25 o 
   7  -9   9       30.85       29.93      4.42 o 
   8  -9   9       17.37       13.82      4.09 o 
   9  -9   9       34.14       33.79      6.86 o 
  10  -9   9       13.66       23.11      6.55 o 
  -9  -8   9       60.60       64.33      5.65 o 
  -8  -8   9       48.86       51.62      4.81 o 
  -7  -8   9        1.09       -0.25      2.18 o 
  -6  -8   9        4.07        1.65      2.12 o 
  -5  -8   9       12.61       20.98      3.09 o 
  -4  -8   9        0.09        0.24      2.37 o 
  -3  -8   9       12.11       13.22      2.36 o 
  -2  -8   9       33.64       39.90      3.75 o 
  -1  -8   9      193.22      194.86      7.29 o 
   0  -8   9      513.23      534.71     12.13 o 
   1  -8   9       81.47       82.35      4.11 o 
   2  -8   9      364.43      358.94      7.81 o 
   3  -8   9       83.95       80.60      3.87 o 
   4  -8   9       43.42       52.89      3.08 o 
   5  -8   9      113.07      133.40      5.45 o 
   6  -8   9      219.84      209.17      9.12 o 
   7  -8   9       41.70       44.89      4.02 o 
   8  -8   9        3.43        3.53      2.96 o 
   9  -8   9       23.64       23.29      5.72 o 
  10  -8   9        1.14       -3.28      3.28 o 
 -10  -7   9       52.58       53.51      7.06 o 
  -9  -7   9       62.07       73.73      7.25 o 
  -8  -7   9       13.03       15.05      4.47 o 
  -7  -7   9       21.00       15.50      6.82 o 
  -6  -7   9        0.21       -1.14      1.69 o 
  -5  -7   9      237.90      207.52      7.73 o 
  -4  -7   9        1.30        0.38      1.27 o 
  -3  -7   9       78.05       70.55      4.32 o 
  -2  -7   9       59.24       51.29      3.11 o 
  -1  -7   9       10.94       10.94      1.56 o 
   0  -7   9       11.90       12.33      1.55 o 
   1  -7   9       24.39       19.94      2.64 o 
   2  -7   9      955.14      912.04     17.42 o 
   3  -7   9      151.67      165.24      4.42 o 
   4  -7   9       40.50       36.24      2.97 o 
   5  -7   9       85.73       78.48      4.14 o 
   6  -7   9      203.24      192.10      8.18 o 
   7  -7   9       27.76       21.34      3.08 o 
   8  -7   9       54.56       55.80      4.91 o 
   9  -7   9      126.73      128.97     12.20 o 
  10  -7   9        7.83       12.08      3.78 o 
  11  -7   9        0.11        0.34      4.04 o 
 -10  -6   9       18.75       14.53      3.29 o 
  -9  -6   9      242.71      242.47     21.67 o 
  -8  -6   9      220.27      220.62      9.48 o 
  -7  -6   9        2.57        0.68      2.68 o 
  -6  -6   9       36.73       34.39      3.00 o 
  -5  -6   9      309.12      283.25      8.19 o 
  -4  -6   9        1.36        2.82      1.57 o 
  -3  -6   9       15.90       18.51      1.89 o 
  -2  -6   9        9.27        9.08      2.26 o 
  -1  -6   9      602.05      609.27     13.25 o 
   0  -6   9      118.52      110.07      3.31 o 
   1  -6   9      319.29      300.46      6.86 o 
   2  -6   9      271.42      275.67      6.10 o 
   3  -6   9       50.39       57.73      3.36 o 
   4  -6   9       11.57       13.55      2.04 o 
   5  -6   9       83.40       67.86      3.26 o 
   6  -6   9       59.97       56.66      5.89 o 
   7  -6   9        0.79        0.16      2.37 o 
   8  -6   9      156.82      164.07      9.16 o 
   9  -6   9       22.05       16.60      3.66 o 
  10  -6   9       43.26       35.99      4.74 o 
  11  -6   9        5.87       21.86      6.56 o 
 -11  -5   9       41.94       43.51     14.29 o 
 -10  -5   9        1.44        1.99      2.38 o 
  -9  -5   9       59.13       61.20     11.21 o 
  -8  -5   9        3.91        2.14      2.90 o 
  -7  -5   9       34.39       26.75      6.59 o 
  -6  -5   9        4.52        5.03      1.64 o 
  -5  -5   9      665.20      659.63     16.33 o 
  -4  -5   9       56.37       64.55      3.66 o 
  -3  -5   9      133.61      130.99      6.36 o 
  -2  -5   9      347.33      372.68      9.19 o 
  -1  -5   9       90.43      117.95      7.02 o 
   0  -5   9       86.88       78.62      2.28 o 
   1  -5   9        2.80        1.63      0.77 o 
   2  -5   9       37.16       40.90      1.84 o 
   3  -5   9        5.15        8.34      1.18 o 
   4  -5   9      164.87      169.43      5.50 o 
   5  -5   9       97.71      106.85      4.11 o 
   6  -5   9      232.22      195.44     11.87 o 
   7  -5   9       53.37       54.68      7.22 o 
   8  -5   9        4.40        9.70      3.35 o 
   9  -5   9       26.46       36.18      4.40 o 
  10  -5   9        4.71        6.73      3.22 o 
  11  -5   9        5.59       12.05      5.69 o 
 -11  -4   9        0.12        0.70      2.26 o 
 -10  -4   9      291.48      296.73     21.50 o 
  -9  -4   9       35.78       47.43      5.17 o 
  -8  -4   9      151.16      156.36      7.44 o 
  -7  -4   9      454.04      443.42     21.56 o 
  -6  -4   9      778.82      691.98     20.60 o 
  -5  -4   9       18.43       12.86      1.34 o 
  -4  -4   9       48.53       43.06      4.58 o 
  -3  -4   9      206.95      191.19      9.44 o 
  -2  -4   9        0.00        1.64      0.88 o 
  -1  -4   9     1315.29     1232.31     26.77 o 
   0  -4   9       17.07       19.17      1.29 o 
   1  -4   9       87.29       95.79      2.50 o 
   2  -4   9      341.14      326.54      7.13 o 
   3  -4   9      131.17      131.54      3.37 o 
   4  -4   9      874.21      840.39     17.08 o 
   5  -4   9        0.21        0.89      1.26 o 
   6  -4   9      114.47      109.59      6.36 o 
   7  -4   9       35.84       42.59      5.31 o 
   8  -4   9        4.14        4.56      3.05 o 
   9  -4   9       90.60       90.45     10.94 o 
  10  -4   9        3.54        8.01      3.06 o 
  11  -4   9        1.14        0.07      5.04 o 
 -12  -3   9        7.51        9.95      2.86 o 
 -11  -3   9        0.80        1.46      2.11 o 
 -10  -3   9       68.37       72.10      4.85 o 
  -9  -3   9        0.51       -0.74      1.61 o 
  -8  -3   9       17.66       23.65      4.56 o 
  -7  -3   9      151.98      138.06      6.14 o 
  -6  -3   9      129.06      126.12      3.99 o 
  -5  -3   9        1.19        3.21      1.64 o 
  -4  -3   9        6.74        7.45      1.15 o 
  -3  -3   9      382.17      385.79     19.83 o 
  -2  -3   9      736.22      831.90     22.89 o 
  -1  -3   9      794.83      841.09     20.17 o 
   0  -3   9      285.49      304.68      5.95 o 
   1  -3   9      247.24      255.70      5.19 o 
   2  -3   9      848.07      802.62     19.41 o 
   3  -3   9      329.49      348.14      7.06 o 
   4  -3   9      993.16     1060.22     19.93 o 
   5  -3   9       25.04       28.74      1.88 o 
   6  -3   9      638.04      639.41     16.80 o 
   7  -3   9        1.85        4.05      3.93 o 
   8  -3   9        9.98        6.53      2.60 o 
   9  -3   9        0.22        4.72      2.82 o 
  10  -3   9        1.62        3.46      3.50 o 
  11  -3   9       55.80       50.60      8.71 o 
 -12  -2   9       75.25       71.11     10.14 o 
 -11  -2   9       38.49       46.15      7.00 o 
 -10  -2   9      122.59      127.52      6.50 o 
  -9  -2   9       21.48       24.60      6.39 o 
  -8  -2   9       22.16       15.83      1.95 o 
  -7  -2   9      283.77      271.64      8.87 o 
  -6  -2   9        3.00        1.62      1.19 o 
  -5  -2   9      295.94      262.61      6.21 o 
  -4  -2   9      242.16      216.08      6.61 o 
  -3  -2   9       86.34       78.68      3.14 o 
  -2  -2   9      297.58      309.43     10.96 o 
  -1  -2   9      835.72      793.24     21.25 o 
   0  -2   9      109.09      121.99      3.83 o 
   1  -2   9     3455.65     3566.94     61.45 o 
   2  -2   9     2741.22     2763.11     52.49 o 
   3  -2   9      113.94      117.55      3.79 o 
   4  -2   9       53.27       58.46      2.51 o 
   5  -2   9        6.00        7.51      1.48 o 
   6  -2   9        0.10       -0.28      1.47 o 
   7  -2   9      160.07      188.74      7.91 o 
   8  -2   9      127.58      128.58      6.58 o 
   9  -2   9        4.90        3.23      2.63 o 
  10  -2   9       64.56       89.08      7.79 o 
 -12  -1   9        9.72        4.25      2.17 o 
 -11  -1   9        0.52        0.64      2.91 o 
 -10  -1   9       53.98       57.36      8.01 o 
  -9  -1   9      141.15      131.17      7.34 o 
  -8  -1   9       60.93       52.51      3.45 o 
  -7  -1   9      354.32      331.57     10.38 o 
  -6  -1   9       37.98       46.43      2.78 o 
  -5  -1   9       84.78       84.03      3.56 o 
  -4  -1   9      332.86      284.05      8.22 o 
  -3  -1   9      511.82      563.07     16.60 o 
  -2  -1   9      403.45      423.51     18.78 o 
  -1  -1   9      820.74      833.63     22.29 o 
   0  -1   9     1758.77     1816.26     35.66 o 
   1  -1   9       80.37       82.25      2.59 o 
   2  -1   9      195.60      187.06      4.19 o 
   3  -1   9       72.54       66.41      3.52 o 
   4  -1   9       78.01       79.89      3.51 o 
   5  -1   9      582.95      602.60     15.89 o 
   6  -1   9       29.52       25.78      2.62 o 
   7  -1   9       45.63       55.75      4.23 o 
   8  -1   9       41.36       38.64      5.15 o 
   9  -1   9       19.90       22.31      3.57 o 
  10  -1   9       58.82       77.40      7.30 o 
 -13   0   9        0.09        0.51      2.47 o 
 -12   0   9       50.26       51.53      4.68 o 
 -11   0   9       80.41       93.26     10.40 o 
 -10   0   9        4.23        3.89      3.50 o 
  -9   0   9        8.04        7.52      2.48 o 
  -8   0   9      355.02      314.08     10.53 o 
  -7   0   9       11.43        6.04      1.55 o 
  -6   0   9     1218.28     1143.56     31.27 o 
  -5   0   9      271.46      222.68      7.14 o 
  -4   0   9        9.20        9.05      0.89 o 
  -3   0   9      450.29      411.00     12.30 o 
  -2   0   9      730.63      805.12     21.60 o 
  -1   0   9      368.35      390.47     13.34 o 
   0   0   9        5.60        4.58      0.69 o 
   1   0   9        6.28       10.34      0.91 o 
   2   0   9      380.08      362.58      7.44 o 
   3   0   9       74.37       63.20      2.47 o 
   4   0   9       21.15       28.60      2.12 o 
   5   0   9       93.66       98.60      4.49 o 
   6   0   9      271.62      268.12      8.60 o 
   7   0   9        1.18        5.93      2.20 o 
   8   0   9        0.23       -3.03      4.32 o 
   9   0   9       36.29       35.29      4.27 o 
  10   0   9        0.18       -0.38      3.47 o 
 -13   1   9        1.26        0.83      2.02 o 
 -12   1   9       39.90       44.80      3.77 o 
 -11   1   9       39.27       34.14      6.53 o 
 -10   1   9       11.87       10.32      4.12 o 
  -9   1   9       64.58       64.90      3.70 o 
  -8   1   9      378.46      347.07     10.74 o 
  -7   1   9      205.63      184.08      6.36 o 
  -6   1   9      576.17      537.51     15.37 o 
  -5   1   9      361.05      345.11      8.16 o 
  -4   1   9      679.85      678.00     16.48 o 
  -3   1   9      242.64      210.44     15.66 o 
  -2   1   9     2930.98     2969.89     74.10 o 
  -1   1   9      215.48      197.14      4.55 o 
   0   1   9     3147.49     3300.95     68.70 o 
   1   1   9      971.40      960.43     18.44 o 
   2   1   9      264.88      288.72      6.66 o 
   3   1   9      192.92      224.94      4.96 o 
   4   1   9       20.52       23.20      2.07 o 
   5   1   9      178.96      191.03      6.68 o 
   6   1   9       77.89       73.50      4.44 o 
   7   1   9      179.89      183.89      7.12 o 
   8   1   9        4.89        2.73      2.42 o 
   9   1   9        2.01        4.87      2.99 o 
  10   1   9       92.41      111.44     11.67 o 
 -13   2   9       14.33       11.12      2.42 o 
 -12   2   9        3.45        2.30      1.85 o 
 -11   2   9        2.11        2.07      3.60 o 
 -10   2   9       10.07        9.74      4.08 o 
  -9   2   9      186.01      180.50      8.13 o 
  -8   2   9      385.42      349.51     10.77 o 
  -7   2   9      328.53      309.16      8.70 o 
  -6   2   9      106.46       84.01      3.17 o 
  -5   2   9      174.91      181.76      7.33 o 
  -4   2   9       71.67       80.26      2.95 o 
  -3   2   9       15.55       22.04      1.71 o 
  -2   2   9     2554.53     2612.56     48.61 o 
  -1   2   9     3656.48     3718.57     63.08 o 
   0   2   9       56.07       78.75      2.33 o 
   1   2   9        1.49        0.96      0.92 o 
   2   2   9       49.31       47.45      2.02 o 
   3   2   9        1.07        1.45      1.02 o 
   4   2   9      169.08      180.95      4.70 o 
   5   2   9       42.62       38.38      3.09 o 
   6   2   9      196.18      203.68      7.44 o 
   7   2   9        2.17       -0.51      2.15 o 
   8   2   9        3.98       -2.41      2.41 o 
   9   2   9      127.02      142.90     14.57 o 
 -13   3   9        3.60        3.71      2.23 o 
 -12   3   9        0.75        0.78      1.81 o 
 -11   3   9        0.65        2.45      1.95 o 
 -10   3   9        2.18        6.92      1.73 o 
  -9   3   9      175.16      166.96      8.85 o 
  -8   3   9      639.63      604.57     17.63 o 
  -7   3   9      717.88      689.73     18.34 o 
  -6   3   9        0.01       -0.23      0.79 o 
  -5   3   9      299.95      270.48      5.90 o 
  -4   3   9        1.29        9.74      1.43 o 
  -3   3   9      364.31      349.50      8.96 o 
  -2   3   9      446.68      387.37      7.48 o 
  -1   3   9      597.64      629.32     10.65 o 
   0   3   9       17.17       10.90      1.15 o 
   1   3   9      431.90      466.64      9.04 o 
   2   3   9        5.86        8.01      1.19 o 
   3   3   9        5.69        9.28      1.42 o 
   4   3   9      337.71      337.01      7.57 o 
   5   3   9      495.31      508.46     14.34 o 
   6   3   9       71.52       70.11      6.90 o 
   7   3   9        5.64        4.60      4.04 o 
   8   3   9       81.78       90.27      6.04 o 
   9   3   9      134.63      151.74     10.56 o 
 -13   4   9        0.83        2.00      2.42 o 
 -12   4   9        1.94        6.75      3.62 o 
 -11   4   9      140.54      139.27     14.09 o 
 -10   4   9       25.31       17.98      5.05 o 
  -9   4   9       44.82       43.16      2.87 o 
  -8   4   9      125.25      132.19      5.75 o 
  -7   4   9      609.31      600.83     12.73 o 
  -6   4   9       35.78       39.15      1.74 o 
  -5   4   9      175.50      197.35      7.91 o 
  -4   4   9       58.25       65.99      2.59 o 
  -3   4   9       11.50       15.10      1.57 o 
  -2   4   9      568.62      562.76     12.42 o 
  -1   4   9        0.88        2.61      1.00 o 
   0   4   9       74.73       82.64      2.96 o 
   1   4   9      220.73      203.35      5.75 o 
   2   4   9        2.09        0.88      1.55 o 
   3   4   9        7.68        7.60      1.62 o 
   4   4   9       26.34       18.94      2.40 o 
   5   4   9        5.09        5.92      2.42 o 
   6   4   9        0.09        1.59      2.33 o 
   7   4   9       16.94       21.00      3.30 o 
   8   4   9       16.40       17.34      3.47 o 
 -13   5   9       59.22       71.22      8.42 o 
 -12   5   9        3.35        6.90      2.71 o 
 -11   5   9       22.77       18.97      3.12 o 
 -10   5   9       80.52       73.88      5.22 o 
  -9   5   9       68.23       69.38      7.46 o 
  -8   5   9     1054.48      950.72     21.95 o 
  -7   5   9       43.76       38.47      2.72 o 
  -6   5   9     1543.25     1481.56     28.25 o 
  -5   5   9      395.90      371.20      8.05 o 
  -4   5   9       59.20       65.22      2.85 o 
  -3   5   9      104.33       92.09      3.29 o 
  -2   5   9      140.81      135.78      4.78 o 
  -1   5   9      258.88      258.89      5.26 o 
   0   5   9      216.57      215.84      5.12 o 
   1   5   9      129.56      150.43      4.50 o 
   2   5   9        9.40       10.28      2.00 o 
   3   5   9       99.68       96.48      4.26 o 
   4   5   9      490.67      473.56     14.04 o 
   5   5   9      111.43      116.43      9.04 o 
   6   5   9       17.83       10.46      4.78 o 
   7   5   9        1.56       -1.90      3.23 o 
   8   5   9       27.06       35.11      6.81 o 
 -13   6   9      322.01      321.94     15.33 o 
 -12   6   9        3.10        4.21      3.70 o 
 -11   6   9       86.16       90.75     14.25 o 
 -10   6   9       71.78       61.19      5.55 o 
  -9   6   9        6.29        4.46      2.02 o 
  -8   6   9       32.36       25.39      1.77 o 
  -7   6   9       12.62       12.15      1.38 o 
  -6   6   9      380.05      353.19      8.55 o 
  -5   6   9      116.84      116.11      3.57 o 
  -4   6   9       21.46       21.87      1.63 o 
  -3   6   9       16.21       20.06      1.59 o 
  -2   6   9      331.97      318.86      6.24 o 
  -1   6   9      206.74      210.34      6.21 o 
   0   6   9        4.04        3.07      1.52 o 
   1   6   9        6.62        7.05      2.01 o 
   2   6   9      174.06      172.44      5.83 o 
   3   6   9      125.12      132.09      5.10 o 
   4   6   9      388.89      371.36     11.89 o 
   5   6   9        0.98        3.00      3.08 o 
   6   6   9        3.53        5.51      4.07 o 
   7   6   9       82.68       77.67      7.27 o 
 -13   7   9       91.85       78.32      7.48 o 
 -12   7   9       12.48       13.11      3.58 o 
 -11   7   9       57.44       59.07     11.42 o 
 -10   7   9       39.31       51.52      2.85 o 
  -9   7   9      145.07      133.90      5.96 o 
  -8   7   9        0.03        1.13      1.15 o 
  -7   7   9      458.74      410.44      9.93 o 
  -6   7   9       24.09       20.56      1.89 o 
  -5   7   9      580.45      547.39     11.57 o 
  -4   7   9       52.69       47.95      2.32 o 
  -3   7   9       29.81       34.95      2.12 o 
  -2   7   9      160.76      160.37      4.18 o 
  -1   7   9      139.02      155.18      4.27 o 
   0   7   9      232.98      217.69      5.85 o 
   1   7   9       99.57       91.95      5.00 o 
   2   7   9       18.29       14.40      2.60 o 
   3   7   9       11.56        8.70      2.82 o 
   4   7   9       32.24       33.48      3.88 o 
   5   7   9       18.68       10.56      3.89 o 
   6   7   9        0.11       -3.35      3.35 o 
 -12   8   9       23.26       29.60      4.63 o 
 -11   8   9        1.78        3.68      1.42 o 
 -10   8   9       94.34      100.94      4.56 o 
  -9   8   9        4.34        2.46      1.49 o 
  -8   8   9       20.70       24.52      2.09 o 
  -7   8   9        1.52        1.43      1.29 o 
  -6   8   9      197.27      192.23      5.74 o 
  -5   8   9      101.31      105.17      3.64 o 
  -4   8   9       14.04       13.93      1.68 o 
  -3   8   9      365.52      337.04      8.15 o 
  -2   8   9      399.26      414.29      8.59 o 
  -1   8   9      109.57      109.55      4.90 o 
   0   8   9      118.50      122.37      5.17 o 
   1   8   9        7.46       13.24      2.65 o 
   2   8   9       67.92       66.22      3.94 o 
   3   8   9        3.68        2.97      3.07 o 
   4   8   9       17.89       12.07      3.83 o 
   5   8   9        4.03        2.88      3.67 o 
   6   8   9        0.20       10.37      7.24 o 
 -12   9   9      239.83      227.21     12.68 o 
 -11   9   9       27.41       29.01      2.73 o 
 -10   9   9       36.59       43.76      5.43 o 
  -9   9   9      133.12      131.08      5.81 o 
  -8   9   9      220.32      215.87      7.09 o 
  -7   9   9        1.37        0.51      1.85 o 
  -6   9   9        7.51        4.95      1.63 o 
  -5   9   9       64.17       61.10      3.17 o 
  -4   9   9      147.04      135.27      5.23 o 
  -3   9   9        5.13        0.97      1.62 o 
  -2   9   9       77.39       69.97      3.39 o 
  -1   9   9      145.09      136.64      5.52 o 
   0   9   9        8.07        9.72      2.59 o 
   1   9   9       79.06       77.81      4.71 o 
   2   9   9       35.39       34.68      3.39 o 
   3   9   9       31.22       33.29      4.18 o 
   4   9   9        0.63       -2.84      3.40 o 
   5   9   9       66.81       56.71      9.39 o 
 -11  10   9       22.68       28.50      5.17 o 
 -10  10   9      101.82       98.10     10.72 o 
  -9  10   9       73.18       91.66     11.68 o 
  -8  10   9       31.03       41.33      3.42 o 
  -7  10   9        8.10        9.34      1.93 o 
  -6  10   9      101.58      113.03      4.28 o 
  -5  10   9        3.85        2.19      1.63 o 
  -4  10   9        5.55        5.50      1.85 o 
  -3  10   9       59.24       52.72      3.65 o 
  -2  10   9        4.66        2.58      2.87 o 
  -1  10   9      131.48      130.39      5.52 o 
   0  10   9       16.47       13.46      2.92 o 
   1  10   9       20.42       17.83      3.08 o 
   2  10   9        7.97        5.69      3.23 o 
   3  10   9        0.64       -0.25      3.13 o 
 -11  11   9       16.76       21.50      5.88 o 
 -10  11   9       11.35       15.59      9.08 o 
  -9  11   9        1.04        0.14      2.22 o 
  -8  11   9        6.78        4.70      1.97 o 
  -7  11   9       40.41       46.34      3.35 o 
  -6  11   9        2.91        5.44      2.13 o 
  -5  11   9        7.23        9.29      2.12 o 
  -4  11   9       34.96       42.88      3.97 o 
  -3  11   9       16.25       20.26      3.28 o 
  -2  11   9        1.73       -0.08      3.25 o 
  -1  11   9       62.93       58.24      4.10 o 
   0  11   9       77.74       75.83      4.75 o 
   1  11   9        7.79        3.30      4.84 o 
   2  11   9        5.78       -2.77      3.27 o 
 -10  12   9        0.04       -1.27      4.32 o 
  -9  12   9       52.12       55.56     19.34 o 
  -8  12   9        0.50        0.02      1.91 o 
  -7  12   9       20.79       22.80      2.60 o 
  -6  12   9       26.40       32.29      2.98 o 
  -5  12   9       14.88        9.61      2.69 o 
  -4  12   9        2.43       -1.04      2.64 o 
  -3  12   9       36.57       25.13      5.01 o 
  -2  12   9        2.04       -4.11      4.11 o 
  -1  12   9       29.61       36.21      4.65 o 
   0  12   9       25.67       20.41      3.44 o 
   1  12   9        0.53       -5.63      6.48 o 
  -8  13   9        2.50        5.71      3.58 o 
  -7  13   9       39.14       34.59      4.92 o 
  -6  13   9        2.87        3.13      2.64 o 
  -5  13   9      408.16      429.90     16.38 o 
  -4  13   9       84.85       77.71      5.83 o 
  -3  13   9      120.03      123.17     10.58 o 
  -2  13   9       13.13        9.78      4.62 o 
  -1  13   9        9.10        6.91      5.73 o 
   2 -15  10       29.95       28.31     10.97 o 
  -2 -14  10      248.14      253.28     16.65 o 
  -1 -14  10        0.90        2.69      3.77 o 
   0 -14  10       25.67       24.91      5.04 o 
   1 -14  10       55.07       69.93      5.65 o 
   2 -14  10       76.75       73.16      5.90 o 
   3 -14  10        0.08       -0.86      3.91 o 
   4 -14  10        2.93        7.56      3.89 o 
   5 -14  10        0.67       -3.56      5.41 o 
   6 -14  10       29.56       28.34      7.83 o 
  -4 -13  10        2.69        1.51      4.03 o 
  -3 -13  10      109.97      125.75      8.84 o 
  -2 -13  10       51.64       55.74      7.47 o 
  -1 -13  10        2.34       -0.96      4.50 o 
   0 -13  10       17.03        6.32      4.26 o 
   1 -13  10       22.14       10.27      4.00 o 
   2 -13  10        4.41        5.48      3.50 o 
   3 -13  10      120.53      103.23      7.17 o 
   4 -13  10       74.72       81.83      5.69 o 
   5 -13  10       52.58       57.16      4.57 o 
   6 -13  10       75.84       82.35      7.01 o 
   7 -13  10        6.56        3.84      5.78 o 
  -5 -12  10        0.99        2.29      3.31 o 
  -4 -12  10      136.31      148.37     13.57 o 
  -3 -12  10       48.62       48.67      5.32 o 
  -2 -12  10       43.33       42.45      3.90 o 
  -1 -12  10       20.06       17.19      3.12 o 
   0 -12  10      101.36      103.56      7.40 o 
   1 -12  10       10.87        8.39      3.30 o 
   2 -12  10      164.85      153.06      7.33 o 
   3 -12  10      105.27       93.18      4.90 o 
   4 -12  10       35.97       46.93      4.17 o 
   5 -12  10       50.76       54.78      4.40 o 
   6 -12  10       57.47       52.33      7.46 o 
   7 -12  10       62.78       61.16      6.26 o 
   8 -12  10       16.48       24.41      5.05 o 
  -6 -11  10       70.49       75.36      6.42 o 
  -5 -11  10        7.98        7.12      3.28 o 
  -4 -11  10       15.48       20.34      3.79 o 
  -3 -11  10      143.11      142.39      7.09 o 
  -2 -11  10      313.12      310.81      9.54 o 
  -1 -11  10      159.15      155.94      6.21 o 
   0 -11  10       46.95       61.70      5.18 o 
   1 -11  10        1.26       -2.75      2.85 o 
   2 -11  10       39.24       39.42      3.34 o 
   3 -11  10       72.84       70.67      4.20 o 
   4 -11  10        1.96        3.16      2.75 o 
   5 -11  10      112.95      114.83      6.37 o 
   6 -11  10       15.01       14.81      4.38 o 
   7 -11  10        7.45        7.62      3.99 o 
   8 -11  10        2.89       -2.09      3.22 o 
   9 -11  10        0.07       -0.76      5.31 o 
  -7 -10  10      277.85      303.49     13.08 o 
  -6 -10  10       48.37       46.70      4.96 o 
  -5 -10  10       12.36       17.07      3.56 o 
  -4 -10  10        6.27        5.29      3.60 o 
  -3 -10  10       19.35       16.38      2.97 o 
  -2 -10  10        1.77       -1.22      1.80 o 
  -1 -10  10      152.37      162.89      7.24 o 
   0 -10  10      248.27      262.85      8.24 o 
   1 -10  10        4.47        2.42      1.59 o 
   2 -10  10        2.13        1.86      2.28 o 
   3 -10  10      151.39      136.26      5.34 o 
   4 -10  10        0.11        3.25      2.64 o 
   5 -10  10        6.21        3.80      2.66 o 
   6 -10  10      201.71      181.49      7.44 o 
   7 -10  10        9.07        7.33      3.38 o 
   8 -10  10        3.36        6.86      3.97 o 
   9 -10  10        0.06       -0.60      4.87 o 
  -8  -9  10        4.06        7.01      3.08 o 
  -7  -9  10       48.93       43.45      4.65 o 
  -6  -9  10       37.32       43.15      7.36 o 
  -5  -9  10       98.30       86.99      7.59 o 
  -4  -9  10       21.19       24.82      3.15 o 
  -3  -9  10       34.46       32.15      3.44 o 
  -2  -9  10        5.21        4.69      1.65 o 
  -1  -9  10      153.14      145.61      6.00 o 
   0  -9  10       89.93       76.64      3.63 o 
   1  -9  10       48.24       48.08      2.45 o 
   2  -9  10       28.42       25.93      2.96 o 
   3  -9  10        0.14       -0.79      2.06 o 
   4  -9  10       12.78       16.62      2.84 o 
   5  -9  10       51.15       47.23      3.27 o 
   6  -9  10       33.89       32.58      4.48 o 
   7  -9  10        0.83       -4.03      4.90 o 
   8  -9  10       74.00       79.47      7.90 o 
   9  -9  10        0.52       -3.83      4.55 o 
  10  -9  10       22.03       22.34      6.30 o 
  -9  -8  10      287.89      302.69     12.87 o 
  -8  -8  10        0.18        0.29      2.26 o 
  -7  -8  10        0.81        0.21      2.21 o 
  -6  -8  10      180.14      180.91      8.40 o 
  -5  -8  10        3.57        3.59      2.00 o 
  -4  -8  10        2.39        2.69      1.84 o 
  -3  -8  10       92.15      104.70     11.03 o 
  -2  -8  10      186.17      192.00      9.14 o 
  -1  -8  10       74.41       90.25      3.94 o 
   0  -8  10      693.69      682.82     15.00 o 
   1  -8  10      212.36      197.95      5.02 o 
   2  -8  10       38.17       44.79      2.36 o 
   3  -8  10      240.72      228.13      6.85 o 
   4  -8  10       97.23       79.54      3.77 o 
   5  -8  10      140.35      137.87      5.66 o 
   6  -8  10        5.94        2.11      3.26 o 
   7  -8  10       46.70       47.73      4.96 o 
   8  -8  10        1.29        5.54      4.59 o 
   9  -8  10       47.00       38.13      6.26 o 
  10  -8  10       17.13       17.19      5.78 o 
 -10  -7  10       10.99       11.95      3.45 o 
  -9  -7  10      193.29      209.44     17.47 o 
  -8  -7  10       34.71       33.71      3.86 o 
  -7  -7  10       46.96       59.63      6.02 o 
  -6  -7  10       33.21       28.14      3.12 o 
  -5  -7  10       21.60       19.80      2.58 o 
  -4  -7  10      103.71      105.87      5.24 o 
  -3  -7  10      710.05      706.07     19.29 o 
  -2  -7  10      212.07      209.91     10.60 o 
  -1  -7  10       31.65       32.06      2.31 o 
   0  -7  10      227.71      236.49      6.30 o 
   1  -7  10      426.50      421.65      8.81 o 
   2  -7  10       86.35       96.40      4.18 o 
   3  -7  10        1.04        1.11      1.23 o 
   4  -7  10        9.43        8.70      2.32 o 
   5  -7  10       27.19       32.48      3.00 o 
   6  -7  10       84.87       78.14      5.68 o 
   7  -7  10        1.84        2.07      2.53 o 
   8  -7  10       41.82       46.68      4.71 o 
   9  -7  10       58.17       55.18      5.92 o 
  10  -7  10       25.50       22.84      4.31 o 
 -10  -6  10       89.13       93.71     13.16 o 
  -9  -6  10        2.21        3.90      2.81 o 
  -8  -6  10       37.00       36.14      7.62 o 
  -7  -6  10       73.91       76.96      4.75 o 
  -6  -6  10       18.31       25.98      6.13 o 
  -5  -6  10      534.29      478.64     12.57 o 
  -4  -6  10      584.00      568.20     14.45 o 
  -3  -6  10      802.29      795.51     19.44 o 
  -2  -6  10     2658.51     2657.62     60.61 o 
  -1  -6  10      283.69      279.46      6.20 o 
   0  -6  10      609.00      635.98     14.88 o 
   1  -6  10      324.41      332.57      7.13 o 
   2  -6  10       21.10       27.92      1.88 o 
   3  -6  10       38.58       40.22      2.42 o 
   4  -6  10        8.57       10.72      2.35 o 
   5  -6  10       78.10       81.09      3.72 o 
   6  -6  10        0.03       -0.43      1.94 o 
   7  -6  10      176.43      194.36     10.20 o 
   8  -6  10      108.29      116.96      8.85 o 
   9  -6  10       47.95       49.96      6.21 o 
  10  -6  10        5.56        2.65      3.42 o 
 -11  -5  10        3.01        3.51      2.62 o 
 -10  -5  10       86.45       79.77      8.10 o 
  -9  -5  10       78.55       82.66      5.15 o 
  -8  -5  10        3.32        5.09      1.90 o 
  -7  -5  10       18.16       15.43      2.34 o 
  -6  -5  10       75.50       69.85      4.49 o 
  -5  -5  10      402.84      350.73     12.48 o 
  -4  -5  10        9.75        7.07      1.79 o 
  -3  -5  10     1074.45     1118.28     33.90 o 
  -2  -5  10      318.72      347.68      8.12 o 
  -1  -5  10      473.64      463.15     10.48 o 
   0  -5  10       12.52        9.19      1.53 o 
   1  -5  10      673.57      656.49     11.55 o 
   2  -5  10       36.79       41.57      1.74 o 
   3  -5  10        3.91        5.97      1.77 o 
   4  -5  10     1138.66     1109.51     22.14 o 
   5  -5  10      328.82      288.08      7.68 o 
   6  -5  10       94.33       96.60      4.87 o 
   7  -5  10       16.76       21.42      3.31 o 
   8  -5  10       84.05       79.71      9.48 o 
   9  -5  10        6.64        7.75      3.24 o 
  10  -5  10        0.05        0.30      3.20 o 
 -11  -4  10       10.14        8.63      2.61 o 
 -10  -4  10       48.80       55.94      4.57 o 
  -9  -4  10       12.23       11.58      2.16 o 
  -8  -4  10       54.41       62.60      3.98 o 
  -7  -4  10      319.44      303.06      7.45 o 
  -6  -4  10       16.73       18.32      5.64 o 
  -5  -4  10      138.77      143.36      4.19 o 
  -4  -4  10       24.50       29.18      7.86 o 
  -3  -4  10       84.42       80.47     20.56 o 
  -2  -4  10       24.16       27.42      2.15 o 
  -1  -4  10        5.82        8.24      1.27 o 
   0  -4  10      459.48      461.27      8.66 o 
   1  -4  10        4.30        4.89      1.10 o 
   2  -4  10      287.20      299.40      6.73 o 
   3  -4  10       20.04       29.78      1.84 o 
   4  -4  10        3.26       -1.40      1.40 o 
   5  -4  10      433.32      415.45      9.23 o 
   6  -4  10        3.02        2.22      2.12 o 
   7  -4  10        0.98       -0.68      1.88 o 
   8  -4  10       21.91       21.49      5.89 o 
   9  -4  10       13.70       12.68      2.92 o 
  10  -4  10       50.88       56.24     10.81 o 
 -12  -3  10        6.24        6.12      3.70 o 
 -11  -3  10       23.62       23.22      3.09 o 
 -10  -3  10       79.27       77.51      4.91 o 
  -9  -3  10        0.69        0.71      1.83 o 
  -8  -3  10      473.60      468.58     13.00 o 
  -7  -3  10      122.56      105.12      3.82 o 
  -6  -3  10      362.68      323.10      8.69 o 
  -5  -3  10      711.33      654.54     16.18 o 
  -4  -3  10        6.57        7.74      1.39 o 
  -2  -3  10        8.08        7.60      0.93 o 
  -1  -3  10       89.28       89.28      2.90 o 
   0  -3  10       73.66       75.01      2.97 o 
   1  -3  10        0.41        2.80      0.76 o 
   2  -3  10        0.01       -0.98      1.15 o 
   3  -3  10      139.16      162.26      5.90 o 
   4  -3  10     1249.48     1256.50     23.54 o 
   5  -3  10        9.47        7.97      1.54 o 
   6  -3  10       42.95       51.14      8.29 o 
   7  -3  10       20.30       20.13      3.05 o 
   8  -3  10        7.30        8.44      2.85 o 
   9  -3  10        0.72       -3.28      3.59 o 
  10  -3  10       20.14       21.23      4.07 o 
 -12  -2  10       27.62       29.76      3.48 o 
 -11  -2  10      115.43      118.46     11.92 o 
 -10  -2  10       44.20       44.57      4.87 o 
  -9  -2  10        5.01        9.00      2.16 o 
  -8  -2  10       47.47       58.45      3.65 o 
  -7  -2  10      356.43      321.14     10.17 o 
  -6  -2  10      310.31      290.38      6.88 o 
  -5  -2  10      176.02      174.13      4.44 o 
  -4  -2  10      586.02      651.81     17.76 o 
  -3  -2  10      115.61      102.77      4.58 o 
  -2  -2  10       98.27       87.57      3.42 o 
  -1  -2  10        3.77        5.52      1.03 o 
   0  -2  10       42.96       54.47      2.35 o 
   1  -2  10       79.00       70.08      2.20 o 
   2  -2  10      588.44      619.78     11.73 o 
   3  -2  10      497.14      535.68     11.07 o 
   4  -2  10      261.48      248.84      6.30 o 
   5  -2  10       57.24       59.35      2.85 o 
   6  -2  10       63.65       65.60      4.00 o 
   7  -2  10       84.38       99.15      5.64 o 
   8  -2  10       41.34       51.61      7.53 o 
   9  -2  10       81.63       86.57      5.85 o 
  10  -2  10       41.32       45.90      4.92 o 
 -12  -1  10       48.91       57.56      4.54 o 
 -11  -1  10       50.39       57.51      8.41 o 
 -10  -1  10        1.96        2.82      3.14 o 
  -9  -1  10       32.62       27.32      2.65 o 
  -8  -1  10       23.28       13.38      2.11 o 
  -7  -1  10     2845.37     2578.54     68.93 o 
  -6  -1  10      117.75      112.57      4.55 o 
  -5  -1  10      135.56      141.77      3.81 o 
  -4  -1  10      304.56      331.08      8.57 o 
  -3  -1  10      642.98      630.52     18.52 o 
  -2  -1  10      249.76      246.20      8.89 o 
  -1  -1  10       10.93       16.91      1.61 o 
   0  -1  10      343.50      372.18      8.07 o 
   1  -1  10      405.32      458.74      8.70 o 
   2  -1  10     1066.89     1103.48     22.14 o 
   3  -1  10       34.23       38.85      1.82 o 
   4  -1  10       31.33       28.94      2.62 o 
   5  -1  10        2.22        1.29      1.30 o 
   6  -1  10        1.99        3.14      1.90 o 
   7  -1  10      616.77      654.83     17.75 o 
   8  -1  10       19.44       27.63      5.82 o 
   9  -1  10       23.28       21.14      3.79 o 
  10  -1  10       74.42       77.85      6.19 o 
 -13   0  10       46.73       47.13      4.60 o 
 -12   0  10       11.26       14.24      5.18 o 
 -11   0  10       62.38       68.84      9.16 o 
 -10   0  10       17.17       18.50      4.80 o 
  -9   0  10      212.46      171.32      6.74 o 
  -8   0  10       18.06       18.91      2.06 o 
  -7   0  10       28.01       23.86      2.17 o 
  -6   0  10        5.68        9.03      1.37 o 
  -5   0  10      378.65      323.30      9.35 o 
  -4   0  10      235.89      256.18      6.22 o 
  -3   0  10      114.48      132.66     20.57 o 
  -2   0  10        5.36       12.04      1.39 o 
  -1   0  10       28.37       29.99      2.04 o 
   0   0  10      330.96      354.99      7.26 o 
   1   0  10      353.53      355.52      7.40 o 
   2   0  10      146.26      144.85      3.96 o 
   3   0  10      130.29      116.85      6.48 o 
   4   0  10      205.37      199.25      5.74 o 
   5   0  10        8.95        9.26      2.00 o 
   6   0  10        8.33        3.94      2.48 o 
   7   0  10       40.47       47.50      4.05 o 
   8   0  10        0.02        0.44      2.40 o 
   9   0  10       92.76      119.11      9.69 o 
  10   0  10        1.85        6.13      4.56 o 
 -13   1  10        0.19        2.91      5.00 o 
 -12   1  10       73.20       96.96     11.15 o 
 -11   1  10       11.53       15.79      5.05 o 
 -10   1  10       67.46       61.12      8.02 o 
  -9   1  10      319.96      298.43      9.75 o 
  -8   1  10      175.20      187.15      6.67 o 
  -7   1  10      134.12      117.13      4.68 o 
  -6   1  10      563.24      505.55     14.70 o 
  -5   1  10       26.48       29.24      1.75 o 
  -4   1  10      167.95      186.00      5.35 o 
  -3   1  10      144.47      113.46      5.60 o 
  -2   1  10      858.28      852.03     22.87 o 
  -1   1  10        0.49        1.93      0.66 o 
   0   1  10      405.18      416.92      8.57 o 
   1   1  10        2.94        4.38      0.94 o 
   2   1  10       35.25       39.53      1.95 o 
   3   1  10       92.64       88.26      2.84 o 
   4   1  10      264.33      248.96      6.74 o 
   5   1  10      166.07      175.06      7.12 o 
   6   1  10       62.23       61.68      4.10 o 
   7   1  10        9.21        9.42      3.50 o 
   8   1  10        1.68       -1.08      2.41 o 
   9   1  10        1.11        2.65      3.05 o 
 -13   2  10        2.36        2.69      4.87 o 
 -12   2  10       16.25       17.32      4.45 o 
 -11   2  10       24.41       24.78      6.03 o 
 -10   2  10       42.38       35.94      6.38 o 
  -9   2  10       33.68       28.98      2.89 o 
  -8   2  10       31.91       31.89      2.86 o 
  -7   2  10      105.17       85.86      3.39 o 
  -6   2  10       71.67       81.65      3.09 o 
  -5   2  10      114.51      122.22      5.12 o 
  -4   2  10      169.87      132.51      5.06 o 
  -3   2  10      483.67      526.30     16.04 o 
  -2   2  10      442.57      439.02     10.32 o 
  -1   2  10      290.99      253.85      5.86 o 
   0   2  10        0.89        0.76      1.03 o 
   1   2  10       79.91       72.08      2.85 o 
   2   2  10        0.00       -0.53      0.96 o 
   3   2  10       40.04       50.75      2.26 o 
   4   2  10       11.44        7.74      1.74 o 
   5   2  10        7.04        4.12      2.15 o 
   6   2  10       31.05       33.62      5.22 o 
   7   2  10        0.05        1.13      2.31 o 
   8   2  10       22.82       14.99      7.48 o 
   9   2  10        2.76        0.61      4.52 o 
 -13   3  10        0.00        5.72      4.25 o 
 -12   3  10        9.68        8.57      2.26 o 
 -11   3  10        1.62        0.41      1.69 o 
 -10   3  10        7.95        4.61      4.24 o 
  -9   3  10      223.90      195.03     17.33 o 
  -8   3  10        6.70        3.74      1.46 o 
  -7   3  10      449.88      427.66     11.75 o 
  -6   3  10      300.69      287.91      8.95 o 
  -5   3  10      174.46      168.19      6.68 o 
  -4   3  10      370.73      400.38     10.86 o 
  -3   3  10     1878.76     1847.62     42.78 o 
  -2   3  10       30.15       36.80      2.30 o 
  -1   3  10        0.82        4.80      0.89 o 
   0   3  10     1005.26      998.43     17.65 o 
   1   3  10      255.21      293.28      6.07 o 
   2   3  10        2.46       -0.03      1.39 o 
   3   3  10       11.39        9.33      1.55 o 
   4   3  10      131.12      131.42      4.63 o 
   5   3  10       93.70       89.18      9.99 o 
   6   3  10        2.31        5.98      2.47 o 
   7   3  10       27.73       30.82      3.66 o 
   8   3  10      212.45      211.30     14.27 o 
 -13   4  10        4.39        8.26      2.65 o 
 -12   4  10       70.80       71.67      8.32 o 
 -11   4  10       11.00       22.37      7.34 o 
 -10   4  10       39.79       34.88      7.79 o 
  -9   4  10        2.40        7.87      2.43 o 
  -8   4  10      279.73      260.30     18.33 o 
  -7   4  10       96.37       80.68      2.61 o 
  -6   4  10       77.87       76.29      4.13 o 
  -5   4  10        2.90        1.82      1.34 o 
  -4   4  10      212.23      189.37      4.68 o 
  -3   4  10      103.38      120.52      3.76 o 
  -2   4  10      187.01      192.34      4.87 o 
  -1   4  10      221.10      201.39      4.25 o 
   0   4  10        3.15        3.29      1.12 o 
   1   4  10      129.90      140.82      4.05 o 
   2   4  10       55.28       61.96      3.29 o 
   3   4  10      471.01      510.07     11.02 o 
   4   4  10      347.81      333.78     19.00 o 
   5   4  10        9.75       18.16      3.57 o 
   6   4  10      135.23      130.74      7.53 o 
   7   4  10       32.82       27.20      4.53 o 
   8   4  10        1.11       -4.71      4.71 o 
 -13   5  10      124.09      124.91     31.42 o 
 -12   5  10       12.86       12.13      2.97 o 
 -11   5  10       27.54       38.61      9.04 o 
 -10   5  10       10.43       12.31      2.68 o 
  -9   5  10       24.31       24.65      3.01 o 
  -8   5  10       95.06       96.29      3.32 o 
  -7   5  10      152.01      148.86      5.41 o 
  -6   5  10        7.11        5.87      1.07 o 
  -5   5  10     1329.34     1248.58     24.16 o 
  -4   5  10        2.51        2.69      1.03 o 
  -3   5  10       35.44       37.06      2.32 o 
  -2   5  10      114.69      111.08      3.35 o 
  -1   5  10        1.17       -0.16      1.02 o 
   0   5  10      246.84      231.04      5.01 o 
   1   5  10       16.57       17.02      1.71 o 
   2   5  10       75.04       76.63      3.77 o 
   3   5  10        1.10        1.52      1.94 o 
   4   5  10       30.16       27.94      3.87 o 
   5   5  10       95.49      106.35      6.66 o 
   6   5  10       64.40       62.59      5.69 o 
   7   5  10      114.53      121.27      7.85 o 
 -13   6  10        5.14        5.70      3.07 o 
 -12   6  10       13.25       20.15      3.56 o 
 -11   6  10       19.44       22.58      3.72 o 
 -10   6  10      105.89       97.70      6.55 o 
  -9   6  10        0.11       -0.06      0.99 o 
  -8   6  10       61.38       63.90      4.12 o 
  -7   6  10      288.63      292.88      7.38 o 
  -6   6  10       12.11       14.24      1.42 o 
  -5   6  10        0.01        0.61      1.02 o 
  -4   6  10       31.52       25.76      1.76 o 
  -3   6  10       46.98       51.70      2.38 o 
  -2   6  10       30.77       36.30      2.13 o 
  -1   6  10      101.27      106.89      3.15 o 
   0   6  10      149.79      155.77      4.64 o 
   1   6  10      158.20      157.21      5.52 o 
   2   6  10      136.13      133.89      5.21 o 
   3   6  10      234.63      249.23      7.49 o 
   4   6  10      177.06      172.69      8.36 o 
   5   6  10        3.87        2.52      3.05 o 
   6   6  10        7.90        9.69      3.85 o 
   7   6  10       39.37       40.45      6.28 o 
 -13   7  10       15.07       12.92      4.10 o 
 -12   7  10      123.39      118.79     24.57 o 
 -11   7  10      230.21      245.59     15.56 o 
 -10   7  10       20.51       19.34      1.87 o 
  -9   7  10       25.68       20.05      1.91 o 
  -8   7  10       15.92       17.65      1.78 o 
  -7   7  10       52.07       51.56      2.68 o 
  -6   7  10        0.03        0.08      1.16 o 
  -5   7  10       33.87       43.59      2.41 o 
  -4   7  10        7.39        9.99      1.43 o 
  -3   7  10       13.22       14.91      1.62 o 
  -2   7  10       64.58       70.37      2.91 o 
  -1   7  10      161.53      153.48      4.66 o 
   0   7  10       26.00       25.30      2.35 o 
   1   7  10        4.83        2.03      2.12 o 
   2   7  10       44.63       44.21      3.39 o 
   3   7  10      328.96      312.69     10.61 o 
   4   7  10       34.43       26.52      4.45 o 
   5   7  10       17.50       17.64      4.20 o 
   6   7  10       28.83       22.84      4.77 o 
 -12   8  10       28.19       34.53     10.38 o 
 -11   8  10       43.56       55.41     10.16 o 
 -10   8  10        2.43        1.52      1.56 o 
  -9   8  10        1.86        1.61      1.35 o 
  -8   8  10        9.86        9.48      2.14 o 
  -7   8  10       24.11       18.70      2.03 o 
  -6   8  10        0.07       -1.03      1.30 o 
  -5   8  10      298.72      281.95      7.68 o 
  -4   8  10        1.15        2.11      1.36 o 
  -3   8  10       30.40       37.16      2.56 o 
  -2   8  10      180.28      171.20      4.79 o 
  -1   8  10       21.62       17.12      2.15 o 
   0   8  10        6.10        6.89      2.45 o 
   1   8  10       67.31       63.81      4.02 o 
   2   8  10        4.98        7.89      2.58 o 
   3   8  10        9.99        4.55      3.01 o 
   4   8  10       41.32       37.40      4.91 o 
   5   8  10       27.51       25.74      4.80 o 
 -12   9  10        9.39       16.65      4.60 o 
 -11   9  10       39.36       41.04      3.95 o 
 -10   9  10       52.64       58.69      3.94 o 
  -9   9  10       12.47       14.28      2.30 o 
  -8   9  10        5.33        4.91      1.61 o 
  -7   9  10      152.34      153.52      5.23 o 
  -6   9  10        6.79       10.18      2.06 o 
  -5   9  10       52.97       46.49      2.91 o 
  -4   9  10        0.09       -1.37      1.37 o 
  -3   9  10       76.02       75.14      3.38 o 
  -2   9  10       20.07       21.74      3.25 o 
  -1   9  10        8.95        8.62      2.53 o 
   0   9  10        8.10        5.81      2.56 o 
   1   9  10       55.43       59.16      4.04 o 
   2   9  10      171.10      170.69      8.08 o 
   3   9  10       14.76       11.15      3.54 o 
   4   9  10       18.04       16.95      4.33 o 
 -11  10  10        7.39        4.49      3.83 o 
 -10  10  10      198.90      209.80      8.95 o 
  -9  10  10        3.50        0.27      2.02 o 
  -8  10  10       14.64       15.39      2.20 o 
  -7  10  10      172.92      169.37      5.82 o 
  -6  10  10      299.19      304.81      7.81 o 
  -5  10  10        0.61        1.14      1.82 o 
  -4  10  10      199.25      198.15      5.93 o 
  -3  10  10       21.36       25.95      2.69 o 
  -2  10  10       11.94        9.72      3.28 o 
  -1  10  10        0.18       -2.40      2.40 o 
   0  10  10        2.11        4.10      2.78 o 
   1  10  10        4.99        1.09      2.83 o 
   2  10  10       21.12       20.71      4.02 o 
   3  10  10        1.56       -3.44      3.44 o 
 -10  11  10       67.41       74.09     18.43 o 
  -9  11  10       69.33       74.74      5.15 o 
  -8  11  10       11.96        8.72      2.09 o 
  -7  11  10        9.09       11.73      2.86 o 
  -6  11  10       97.59      117.25      5.00 o 
  -5  11  10      386.91      396.51     10.46 o 
  -4  11  10        0.17        0.06      2.19 o 
  -3  11  10        5.00       -1.20      3.04 o 
  -2  11  10        5.04       -1.75      3.19 o 
  -1  11  10       10.88        3.46      3.51 o 
   0  11  10      106.95      111.42      5.56 o 
   1  11  10        0.09       -3.12      3.12 o 
   2  11  10        7.32        1.74      4.94 o 
  -9  12  10       14.20       13.59      5.01 o 
  -8  12  10       61.71       67.67      5.13 o 
  -7  12  10       48.39       47.21      3.99 o 
  -6  12  10        3.53        3.07      2.12 o 
  -5  12  10       29.17       29.33      3.30 o 
  -4  12  10       23.34       20.10      3.05 o 
  -3  12  10      135.32      145.29      7.14 o 
  -2  12  10        0.54       -1.22      3.82 o 
  -1  12  10        0.00       -1.64      3.33 o 
   0  12  10        8.25        3.16      6.59 o 
  -7  13  10        0.02       -0.29      3.15 o 
  -6  13  10       35.40       45.47      6.43 o 
  -5  13  10       66.26       74.64      6.50 o 
  -4  13  10       60.96       48.06      6.25 o 
  -3  13  10        3.21       -1.74      4.32 o 
  -2 -14  11       47.91       41.91     12.63 o 
  -1 -14  11       29.35       17.82      5.19 o 
   0 -14  11        5.19       -3.31      4.62 o 
   1 -14  11        3.61       -0.98      3.93 o 
   2 -14  11       84.21       76.57      7.05 o 
   3 -14  11        0.62        5.02      5.93 o 
   4 -14  11        7.30        7.79      5.97 o 
   5 -14  11       11.15        7.58      7.03 o 
  -4 -13  11      119.08      132.69     14.65 o 
  -3 -13  11        1.66        3.94      3.37 o 
  -2 -13  11      142.68      147.88      6.70 o 
  -1 -13  11        0.04       -3.26      3.26 o 
   0 -13  11        4.10       -1.76      3.59 o 
   1 -13  11        1.38       -3.50      3.50 o 
   2 -13  11       91.13       93.51      6.30 o 
   3 -13  11      277.43      271.34     11.68 o 
   4 -13  11      262.45      274.27     13.63 o 
   5 -13  11      142.73      155.62      7.38 o 
   6 -13  11       44.76       40.03      8.12 o 
   7 -13  11       82.07       82.32     10.73 o 
  -5 -12  11        0.13        0.45      3.90 o 
  -4 -12  11        1.77        4.59      6.50 o 
  -3 -12  11       19.73       27.19      4.04 o 
  -2 -12  11        0.08        0.66      2.45 o 
  -1 -12  11       74.40       77.52      4.98 o 
   0 -12  11        0.00       -3.06      3.06 o 
   1 -12  11        4.07        4.98      3.38 o 
   2 -12  11       13.64        2.22      3.23 o 
   3 -12  11       16.40       13.77      3.39 o 
   4 -12  11      131.35      142.88      6.42 o 
   5 -12  11        6.49        7.58      3.19 o 
   6 -12  11       18.44       20.59      4.80 o 
   7 -12  11       73.86       89.65      8.32 o 
   8 -12  11        1.46       -6.31      6.31 o 
  -6 -11  11       18.61       15.41      4.91 o 
  -5 -11  11      238.34      264.82     11.91 o 
  -4 -11  11       69.86       70.78      6.50 o 
  -3 -11  11        6.54        8.00      2.99 o 
  -2 -11  11       84.10       85.73      4.72 o 
  -1 -11  11       20.08       21.49      2.96 o 
   0 -11  11       18.30       20.65      2.99 o 
   1 -11  11        6.60        7.09      4.09 o 
   2 -11  11        0.43        3.15      2.96 o 
   3 -11  11       60.85       55.61      4.49 o 
   4 -11  11       22.97       29.04      3.53 o 
   5 -11  11       18.55       24.79      3.56 o 
   6 -11  11      188.94      193.72      9.89 o 
   7 -11  11      102.26       82.32      6.81 o 
   8 -11  11        1.56        0.88      3.80 o 
  -7 -10  11       87.64      100.17     24.15 o 
  -6 -10  11      187.89      231.80     19.85 o 
  -5 -10  11        9.81       14.28      3.29 o 
  -4 -10  11       71.14       83.36      5.34 o 
  -3 -10  11       23.72       17.00      3.77 o 
  -2 -10  11       73.01       80.02      4.39 o 
  -1 -10  11       28.45       31.97      2.68 o 
   0 -10  11       94.40       90.73      4.42 o 
   1 -10  11       12.15       11.17      2.10 o 
   2 -10  11       33.62       35.20      3.17 o 
   3 -10  11       30.91       20.09      3.14 o 
   4 -10  11       30.04       33.84      5.84 o 
   5 -10  11       62.34       60.58      4.29 o 
   6 -10  11      126.11      103.28      5.81 o 
   7 -10  11        0.20       -1.94      3.01 o 
   8 -10  11        1.51       -1.09      4.46 o 
   9 -10  11       14.52        5.48      7.63 o 
  -8  -9  11        6.15       29.82     11.49 o 
  -7  -9  11       36.02       41.47      6.59 o 
  -6  -9  11        1.94        4.07      2.72 o 
  -5  -9  11      100.48      102.33      9.95 o 
  -4  -9  11        9.90        6.50      2.86 o 
  -3  -9  11       17.28       18.59      2.43 o 
  -2  -9  11       19.15       20.69      2.48 o 
  -1  -9  11      535.56      520.45     12.13 o 
   0  -9  11       11.83        8.48      1.75 o 
   1  -9  11      262.62      254.34      9.06 o 
   2  -9  11        1.99        0.48      2.10 o 
   3  -9  11       10.73        8.44      2.56 o 
   4  -9  11        8.29       10.18      2.79 o 
   5  -9  11       30.80       31.00      2.94 o 
   6  -9  11        5.18        3.05      3.44 o 
   7  -9  11       46.94       48.16      5.50 o 
   8  -9  11        3.90        4.35      5.11 o 
   9  -9  11        5.64        3.94      7.12 o 
  -9  -8  11        3.07        4.93      3.87 o 
  -8  -8  11       24.99       38.83      7.11 o 
  -7  -8  11        0.05        2.10      2.67 o 
  -6  -8  11       70.10       60.40      4.63 o 
  -5  -8  11        0.00       -1.59      1.59 o 
  -4  -8  11       84.99       85.99      4.47 o 
  -3  -8  11      109.60      110.34      6.54 o 
  -2  -8  11      467.66      447.02     12.02 o 
  -1  -8  11      848.45      837.51     18.11 o 
   0  -8  11      270.76      285.68      7.40 o 
   1  -8  11       58.94       62.26      2.65 o 
   2  -8  11      341.63      340.57      7.56 o 
   3  -8  11      410.27      381.54     10.96 o 
   4  -8  11        0.34        0.25      2.05 o 
   5  -8  11      157.73      137.35      8.01 o 
   6  -8  11       79.24       77.55      5.90 o 
   7  -8  11        1.47        2.09      3.41 o 
   8  -8  11       32.33       26.44      5.52 o 
   9  -8  11        0.18       -1.09      6.91 o 
  10  -8  11        3.52        0.26      7.67 o 
 -10  -7  11       13.57       16.91      4.48 o 
  -9  -7  11        6.54       10.61      5.62 o 
  -8  -7  11        0.02        0.75      2.14 o 
  -7  -7  11       45.93       38.47      5.32 o 
  -6  -7  11       26.67       22.79      2.83 o 
  -5  -7  11       18.00       23.94      2.39 o 
  -4  -7  11        0.32        1.23      1.41 o 
  -3  -7  11      307.84      285.52      8.37 o 
  -2  -7  11       60.34       51.59      4.41 o 
  -1  -7  11       43.14       43.66      2.74 o 
   0  -7  11      154.53      145.84      4.70 o 
   1  -7  11       11.74        7.56      1.44 o 
   2  -7  11      534.21      513.35     10.49 o 
   3  -7  11      300.16      306.78      7.71 o 
   4  -7  11       25.06       20.83      2.80 o 
   5  -7  11       66.72       63.66      3.94 o 
   6  -7  11        5.05        4.82      3.22 o 
   7  -7  11       19.64       31.26      5.33 o 
   8  -7  11       40.45       49.33      8.90 o 
   9  -7  11       26.87       27.68      8.03 o 
  10  -7  11        3.71        0.94      7.45 o 
 -10  -6  11       75.11       72.84      5.61 o 
  -9  -6  11       54.86       60.60      4.84 o 
  -8  -6  11        3.40        0.88      2.89 o 
  -7  -6  11       23.19       17.72      3.69 o 
  -6  -6  11        8.74        4.91      1.60 o 
  -5  -6  11      381.43      347.20      9.69 o 
  -4  -6  11      186.32      176.73      5.82 o 
  -3  -6  11        0.07        1.51      1.18 o 
  -2  -6  11      757.78      743.61     15.96 o 
  -1  -6  11      926.54      909.61     17.24 o 
   0  -6  11        0.11        4.06      1.13 o 
   1  -6  11        0.36        0.58      1.29 o 
   2  -6  11      155.21      145.67      4.17 o 
   3  -6  11       31.66       34.65      2.50 o 
   4  -6  11       57.62       55.86      4.16 o 
   5  -6  11      122.73      123.29      5.33 o 
   6  -6  11        0.40        4.33      2.98 o 
   7  -6  11        8.70       11.57      6.72 o 
   8  -6  11       20.13       23.42      6.82 o 
   9  -6  11       30.85       36.54      6.31 o 
  10  -6  11       92.99      106.22     12.41 o 
 -11  -5  11        8.74        9.40      3.52 o 
 -10  -5  11       33.69       30.98      3.69 o 
  -9  -5  11      106.89      110.08     11.05 o 
  -8  -5  11       95.69       99.14      5.34 o 
  -7  -5  11       40.15       33.04      3.04 o 
  -6  -5  11      497.25      464.64     10.73 o 
  -5  -5  11      159.57      152.30     10.85 o 
  -4  -5  11        1.43        1.42      0.94 o 
  -3  -5  11       50.15       36.91      2.12 o 
  -2  -5  11        0.00        0.73      0.85 o 
  -1  -5  11        8.36       11.42      1.54 o 
   0  -5  11       72.60       67.20      2.84 o 
   1  -5  11      345.96      341.33      6.59 o 
   2  -5  11      151.16      131.42      6.44 o 
   3  -5  11        0.96        0.05      2.39 o 
   4  -5  11        5.74       10.56      1.83 o 
   5  -5  11      352.75      349.24     10.01 o 
   6  -5  11        1.13       -1.59      7.72 o 
   7  -5  11        9.08       19.32      5.75 o 
   8  -5  11        3.72        8.30      3.05 o 
   9  -5  11       28.03       31.07      4.36 o 
  10  -5  11        1.20        4.32      7.41 o 
 -11  -4  11        1.07        0.64      2.15 o 
 -10  -4  11        0.29        1.08      1.89 o 
  -9  -4  11       16.03       20.87      2.58 o 
  -8  -4  11       16.59       11.64      2.06 o 
  -7  -4  11        0.01        0.10      1.04 o 
  -6  -4  11       33.47       29.92      5.42 o 
  -5  -4  11      246.94      220.51      7.68 o 
  -4  -4  11      753.01      706.02     22.34 o 
  -3  -4  11        9.51       18.34      6.12 o 
  -2  -4  11       66.92       59.90      2.95 o 
  -1  -4  11       47.75       52.83      2.30 o 
   0  -4  11      119.46      137.89      3.93 o 
   1  -4  11       36.03       34.68      3.63 o 
   2  -4  11        8.27        8.96      2.24 o 
   3  -4  11      511.96      552.67     11.33 o 
   4  -4  11       56.57       47.87      3.16 o 
   5  -4  11       13.34       15.08      2.75 o 
   6  -4  11        5.41        2.91      3.21 o 
   7  -4  11       23.64       23.08      5.31 o 
   8  -4  11       38.61       40.33      4.65 o 
   9  -4  11       11.57       14.37      3.59 o 
  10  -4  11       13.10       11.95      4.42 o 
 -12  -3  11        0.01        1.85      2.74 o 
 -11  -3  11       14.29       17.61      2.71 o 
 -10  -3  11        5.03        1.95      2.84 o 
  -9  -3  11       20.05       18.19      2.25 o 
  -8  -3  11      515.88      500.78     12.18 o 
  -7  -3  11      280.02      255.34      7.34 o 
  -6  -3  11      134.37      106.81      4.59 o 
  -5  -3  11      555.82      506.60     12.89 o 
  -4  -3  11      406.67      372.44     19.40 o 
  -3  -3  11       43.90       46.21      4.08 o 
  -2  -3  11      155.96      144.58      4.34 o 
  -1  -3  11        6.36        3.63      1.00 o 
   0  -3  11       10.85        5.14      0.90 o 
   1  -3  11      713.53      733.45     13.46 o 
   2  -3  11        9.89        9.30      1.21 o 
   3  -3  11      208.03      199.31     10.23 o 
   4  -3  11      122.69      123.95      4.64 o 
   5  -3  11       16.25       15.76      1.89 o 
   6  -3  11      135.27      153.36     10.19 o 
   7  -3  11       27.23       36.07      3.88 o 
   8  -3  11       30.06       30.60      3.93 o 
   9  -3  11        0.66       -0.51      3.81 o 
  10  -3  11       12.23        8.19      4.63 o 
 -12  -2  11        2.31        0.84      2.35 o 
 -11  -2  11       10.39       10.87      2.28 o 
 -10  -2  11       38.02       35.44      5.08 o 
  -9  -2  11      347.02      328.13      9.96 o 
  -8  -2  11       10.96       11.78      1.91 o 
  -7  -2  11        3.91        5.25      1.44 o 
  -6  -2  11        1.71        2.52      0.92 o 
  -5  -2  11       14.00       16.30      1.32 o 
  -4  -2  11       97.64       94.90      7.78 o 
  -3  -2  11        7.18        8.84      1.45 o 
  -2  -2  11      172.09      169.76      6.73 o 
  -1  -2  11      175.12      173.32      4.98 o 
   0  -2  11        0.95       -0.53      0.85 o 
   1  -2  11       10.76       13.95      1.21 o 
   2  -2  11       26.55       37.82      2.57 o 
   3  -2  11      136.98      142.36      9.35 o 
   4  -2  11        0.65        3.00      1.39 o 
   5  -2  11       30.02       33.95      2.39 o 
   6  -2  11      503.23      513.39     14.27 o 
   7  -2  11       87.00       84.29      6.26 o 
   8  -2  11       25.72       20.90      3.54 o 
   9  -2  11       18.32       12.90      4.25 o 
  10  -2  11       60.38       73.49     16.62 o 
 -12  -1  11        0.38       -0.02      4.18 o 
 -11  -1  11       41.62       35.22      6.65 o 
 -10  -1  11        1.55        2.13      2.74 o 
  -9  -1  11      165.06      160.70      6.39 o 
  -8  -1  11      213.11      215.72      7.57 o 
  -7  -1  11      331.15      299.75      9.65 o 
  -6  -1  11        3.52        6.66      0.76 o 
  -5  -1  11      532.81      519.54     14.54 o 
  -4  -1  11       42.84       39.68      2.23 o 
  -3  -1  11       59.08       64.86      5.77 o 
  -2  -1  11      104.24      118.92      5.35 o 
  -1  -1  11     1409.92     1392.82     31.28 o 
   0  -1  11      679.70      743.65     15.25 o 
   1  -1  11      700.84      689.05     12.71 o 
   2  -1  11      317.31      344.52      7.60 o 
   3  -1  11        1.64       -0.36      1.05 o 
   4  -1  11        8.80        6.66      1.50 o 
   5  -1  11       11.97       15.92      1.86 o 
   6  -1  11      113.08      120.85      5.43 o 
   7  -1  11        2.34        7.38      2.61 o 
   8  -1  11       13.08       12.26      3.71 o 
   9  -1  11       47.78       42.52      5.72 o 
 -12   0  11      144.46      138.68     13.49 o 
 -11   0  11        8.02        9.27      4.38 o 
 -10   0  11       13.00       12.02      3.06 o 
  -9   0  11        2.16        2.62      1.50 o 
  -8   0  11      191.79      179.58      6.58 o 
  -7   0  11      183.61      150.29      5.68 o 
  -6   0  11        4.52        4.36      0.80 o 
  -5   0  11      309.18      275.10      8.27 o 
  -4   0  11        9.20       17.25      1.59 o 
  -3   0  11       37.47       24.24      3.77 o 
  -2   0  11      479.42      449.72     12.85 o 
  -1   0  11       26.90       23.76      1.99 o 
   0   0  11        7.46        4.74      1.48 o 
   1   0  11        2.34        4.94      1.00 o 
   2   0  11       29.32       34.35      2.06 o 
   3   0  11      264.18      253.10      6.24 o 
   4   0  11       33.76       31.78      3.79 o 
   5   0  11        4.68        5.78      1.92 o 
   6   0  11        1.95        2.68      2.07 o 
   7   0  11       11.08       11.98      2.60 o 
   8   0  11        6.31        7.77      2.91 o 
   9   0  11       52.53       60.79      6.70 o 
 -12   1  11      199.11      217.03     17.66 o 
 -11   1  11       72.97       54.69      8.04 o 
 -10   1  11      369.79      355.56     23.48 o 
  -9   1  11      298.17      271.94      9.10 o 
  -8   1  11      192.14      168.81      6.53 o 
  -7   1  11      245.68      242.60     10.71 o 
  -6   1  11       42.72       25.80      2.03 o 
  -5   1  11       76.56       71.65      4.68 o 
  -4   1  11      367.25      353.82     13.98 o 
  -3   1  11       11.52       10.57      1.86 o 
  -2   1  11        4.10        1.58      1.04 o 
  -1   1  11     1799.72     1807.23     41.57 o 
   0   1  11       26.36       28.02      2.64 o 
   1   1  11      431.62      445.97      8.70 o 
   2   1  11       35.51       49.77      2.34 o 
   3   1  11       13.54       18.98      2.07 o 
   4   1  11       47.58       42.90      2.66 o 
   5   1  11       76.91       83.88      4.44 o 
   6   1  11       30.87       35.04      3.39 o 
   7   1  11        1.92       -0.46      2.64 o 
   8   1  11        0.15        2.13      3.64 o 
   9   1  11        0.68       -6.82      6.82 o 
 -12   2  11        2.88        2.81      3.55 o 
 -11   2  11       63.84       68.03      8.35 o 
 -10   2  11      147.49      141.51      9.36 o 
  -9   2  11       35.85       30.79      3.06 o 
  -8   2  11       57.26       52.58      4.57 o 
  -7   2  11        1.26       -0.99      0.99 o 
  -6   2  11      642.24      567.60     14.32 o 
  -5   2  11       30.74       35.90      2.15 o 
  -4   2  11        2.90        0.88      1.82 o 
  -3   2  11        3.77        5.30      1.50 o 
  -2   2  11      992.64      929.87     18.47 o 
  -1   2  11       19.75       21.88      1.60 o 
   0   2  11        3.28        4.01      1.02 o 
   1   2  11       30.94       28.52      1.71 o 
   2   2  11        0.00       -0.78      1.63 o 
   3   2  11        0.22        2.61      1.26 o 
   4   2  11        4.55        3.66      1.85 o 
   5   2  11       27.12       35.67      3.85 o 
   6   2  11       13.97       15.01      3.69 o 
   7   2  11      259.23      262.26     13.43 o 
   8   2  11       11.15        8.46      6.89 o 
 -13   3  11       67.90       71.27      5.53 o 
 -12   3  11        0.19        2.58      1.92 o 
 -11   3  11        2.19        2.46      1.66 o 
 -10   3  11       19.98       19.97      2.49 o 
  -9   3  11        2.34        3.58      1.59 o 
  -8   3  11       36.84       40.02      2.33 o 
  -7   3  11        0.19        1.41      1.23 o 
  -6   3  11      988.04      936.92     22.81 o 
  -5   3  11       41.42       23.53      2.37 o 
  -4   3  11      704.25      751.28     21.33 o 
  -3   3  11        1.11        2.43      1.07 o 
  -2   3  11       10.86       10.61      1.14 o 
  -1   3  11       29.55       34.49      1.54 o 
   0   3  11      333.78      345.85      6.94 o 
   1   3  11       88.98      102.81      3.27 o 
   2   3  11       16.51       12.51      1.64 o 
   3   3  11      123.06      132.38      4.16 o 
   4   3  11        0.00        1.99      2.03 o 
   5   3  11      290.33      264.54     10.54 o 
   6   3  11       53.09       52.33      5.04 o 
   7   3  11        1.15       -1.67      7.22 o 
   8   3  11       18.20       16.79      6.02 o 
 -13   4  11      167.44      182.22     11.04 o 
 -12   4  11      116.13      111.27      8.18 o 
 -11   4  11       74.15       79.03     18.34 o 
 -10   4  11       67.49       64.23     17.93 o 
  -9   4  11       17.76       16.29      2.03 o 
  -8   4  11        0.10        0.55      1.29 o 
  -7   4  11        1.05        0.86      1.13 o 
  -6   4  11       79.02       77.40      3.44 o 
  -5   4  11        4.78        6.12      1.10 o 
  -4   4  11      503.03      471.76      9.89 o 
  -3   4  11      384.54      387.01      9.08 o 
  -2   4  11       76.70       82.76      3.57 o 
  -1   4  11       55.66       53.23      2.21 o 
   0   4  11       69.48       71.31      2.60 o 
   1   4  11      112.97      126.80      4.67 o 
   2   4  11       82.14       76.53      3.52 o 
   3   4  11       76.08       79.35      5.51 o 
   4   4  11        0.39        3.20      2.64 o 
   5   4  11        0.02       -0.16      2.76 o 
   6   4  11       25.10       24.91      4.21 o 
   7   4  11        0.06       -1.91      4.99 o 
 -13   5  11       11.03       12.52      3.48 o 
 -12   5  11       37.62       43.32     10.02 o 
 -11   5  11      204.96      189.06     16.97 o 
 -10   5  11        4.96        4.43      2.36 o 
  -9   5  11      338.68      312.88     11.04 o 
  -8   5  11       54.47       56.65      5.61 o 
  -7   5  11       17.32       16.20      1.59 o 
  -6   5  11       45.60       48.69      2.17 o 
  -5   5  11      243.75      258.96      6.17 o 
  -4   5  11       24.50       31.91      1.97 o 
  -3   5  11       43.54       37.85      2.11 o 
  -2   5  11       21.70       19.32      1.61 o 
  -1   5  11      117.19      124.41      3.33 o 
   0   5  11      122.61      112.68      3.40 o 
   1   5  11      257.10      263.16      5.98 o 
   2   5  11        9.21        5.06      1.82 o 
   3   5  11      319.06      323.82      7.97 o 
   4   5  11       24.98       22.11      3.78 o 
   5   5  11       16.01       15.80      3.80 o 
   6   5  11       46.15       45.97      6.62 o 
   7   5  11        0.20       -5.14     11.74 o 
 -13   6  11      117.45      133.01      9.64 o 
 -12   6  11      286.73      299.31     20.92 o 
 -11   6  11       66.24       70.08      5.68 o 
 -10   6  11       13.64       12.15      2.86 o 
  -9   6  11        7.02        7.69      1.30 o 
  -8   6  11       84.08       99.00      3.70 o 
  -7   6  11       72.66       64.60      3.85 o 
  -6   6  11       96.74       75.97      2.87 o 
  -5   6  11       64.66       54.82      2.59 o 
  -4   6  11        0.71        1.08      1.13 o 
  -3   6  11        0.22        1.15      1.09 o 
  -2   6  11       73.22       77.93      2.94 o 
  -1   6  11      374.27      358.26      7.01 o 
   0   6  11      204.61      204.90      5.82 o 
   1   6  11       30.38       35.64      2.64 o 
   2   6  11       40.60       43.91      4.24 o 
   3   6  11       63.61       63.15      3.37 o 
   4   6  11       36.65       34.32      4.51 o 
   5   6  11       99.19      100.95      6.99 o 
   6   6  11        1.08        0.66      5.08 o 
 -12   7  11      170.65      159.12     11.15 o 
 -11   7  11       13.06       12.05      3.45 o 
 -10   7  11        5.48        7.71      2.80 o 
  -9   7  11      100.89      119.81      4.31 o 
  -8   7  11      153.60      155.27      4.88 o 
  -7   7  11        6.26        8.66      1.50 o 
  -6   7  11      153.11      132.12      4.45 o 
  -5   7  11       79.43       83.69      3.25 o 
  -4   7  11       44.54       38.15      2.22 o 
  -3   7  11      359.47      344.18      7.52 o 
  -2   7  11      115.74      107.56      3.63 o 
  -1   7  11       49.56       57.17      2.72 o 
   0   7  11        6.47        5.84      1.94 o 
   1   7  11       12.92       14.45      2.33 o 
   2   7  11      715.95      731.40     17.50 o 
   3   7  11        2.34       -0.28      2.29 o 
   4   7  11       15.16       12.48      3.87 o 
   5   7  11       55.74       57.92      7.16 o 
 -12   8  11        4.01        5.36      3.85 o 
 -11   8  11      197.82      212.30     16.13 o 
 -10   8  11        2.82        0.94      1.57 o 
  -9   8  11      296.83      317.07      8.26 o 
  -8   8  11      105.00      106.39      6.36 o 
  -7   8  11       53.63       43.54      2.77 o 
  -6   8  11       66.81       68.82      3.46 o 
  -5   8  11       58.03       56.44      3.24 o 
  -4   8  11       17.21       18.80      1.91 o 
  -3   8  11        0.92        2.04      1.45 o 
  -2   8  11      258.37      268.84      6.52 o 
  -1   8  11       14.58       10.64      1.88 o 
   0   8  11       93.74       87.42      4.51 o 
   1   8  11       19.11       15.49      2.84 o 
   2   8  11       10.29        5.47      2.69 o 
   3   8  11      225.51      216.75      8.83 o 
   4   8  11        1.25        5.29      5.08 o 
   5   8  11        0.05        0.73      6.38 o 
 -12   9  11       16.89       18.73      5.03 o 
 -11   9  11       14.55       20.33      2.44 o 
 -10   9  11       25.85       26.88      2.91 o 
  -9   9  11        1.71        0.96      1.48 o 
  -8   9  11       17.91       20.15      2.17 o 
  -7   9  11      102.39      110.01      6.58 o 
  -6   9  11        0.42       -0.26      1.46 o 
  -5   9  11       15.41       15.22      2.08 o 
  -4   9  11        4.59        6.17      1.73 o 
  -3   9  11        0.76       -0.09      1.55 o 
  -2   9  11       11.73        8.73      2.01 o 
  -1   9  11       13.49       11.97      2.40 o 
   0   9  11       93.85      102.43      5.04 o 
   1   9  11      119.71      122.26      7.75 o 
   2   9  11       34.83       33.92      4.26 o 
   3   9  11        0.48       -3.70      3.70 o 
   4   9  11        0.97        0.44      6.58 o 
 -11  10  11       48.82       49.06      7.46 o 
 -10  10  11      168.11      183.59      8.08 o 
  -9  10  11       41.45       40.23      2.99 o 
  -8  10  11       18.58       21.34      2.53 o 
  -7  10  11        0.00        1.69      1.79 o 
  -6  10  11       27.81       26.28      2.51 o 
  -5  10  11       16.74       10.10      4.34 o 
  -4  10  11        1.24        2.42      1.80 o 
  -3  10  11       24.25       23.98      2.64 o 
  -2  10  11       51.06       53.48      4.76 o 
  -1  10  11       68.05       76.04      5.49 o 
   0  10  11       42.14       42.20      3.86 o 
   1  10  11       85.19       88.05      6.59 o 
   2  10  11        4.22        0.29      4.10 o 
 -10  11  11      113.49      141.87     12.00 o 
  -9  11  11        1.44        1.87      3.19 o 
  -8  11  11       89.78      101.41      4.83 o 
  -7  11  11        2.27       -0.83      2.08 o 
  -6  11  11      169.21      180.12      5.89 o 
  -5  11  11        1.45       -1.59      2.01 o 
  -4  11  11      161.81      165.98      9.78 o 
  -3  11  11      113.61      114.08      7.05 o 
  -2  11  11       77.75       76.47      5.27 o 
  -1  11  11      173.99      169.01      9.34 o 
   0  11  11       16.95       10.22      3.38 o 
   1  11  11       16.05       14.43      4.73 o 
  -9  12  11       13.82       21.58      4.68 o 
  -8  12  11       14.52       11.93      3.32 o 
  -7  12  11       48.22       63.45      4.01 o 
  -6  12  11        0.49        0.74      2.31 o 
  -5  12  11       20.52       18.97      3.19 o 
  -4  12  11      167.71      175.62      7.09 o 
  -3  12  11       86.06      106.70     11.92 o 
  -2  12  11       21.96       10.19      3.92 o 
  -1  12  11        0.31        4.54      5.33 o 
  -6  13  11        2.81       -0.54      6.40 o 
  -5  13  11       44.87       44.33      7.52 o 
  -4  13  11      235.32      236.81     21.58 o 
  -1 -14  12       18.50       18.07      6.03 o 
   0 -14  12       11.10       11.63      5.71 o 
   1 -14  12        0.72       -0.86      4.87 o 
   2 -14  12       32.49       41.81      6.43 o 
   3 -14  12        0.64       -0.25      5.83 o 
   4 -14  12        3.74       12.52      6.30 o 
  -3 -13  12        1.70        2.77      3.31 o 
  -2 -13  12      231.84      260.12     19.25 o 
  -1 -13  12        0.05       -4.01      4.01 o 
   0 -13  12       40.30       44.32      5.71 o 
   1 -13  12      218.43      219.06     10.52 o 
   2 -13  12       79.84       68.51      6.14 o 
   3 -13  12       41.76       41.87      6.21 o 
   4 -13  12        9.51        3.16      5.79 o 
   5 -13  12       32.91       45.96      7.09 o 
   6 -13  12        0.31        2.93      6.81 o 
  -5 -12  12       43.41       63.91     19.28 o 
  -4 -12  12        0.33       -1.66      3.46 o 
  -3 -12  12        0.06       -2.70      3.00 o 
  -2 -12  12       16.17       15.63      3.42 o 
  -1 -12  12        1.61        3.49      2.66 o 
   0 -12  12        3.97        4.93      5.65 o 
   1 -12  12        0.20        0.85      3.91 o 
   2 -12  12       64.35       64.41      7.06 o 
   3 -12  12       40.46       38.72      5.87 o 
   4 -12  12       38.78       35.57      7.73 o 
   5 -12  12       98.61      119.57     10.41 o 
   6 -12  12        3.81       -2.86      4.57 o 
   7 -12  12       79.42       71.21      7.80 o 
  -6 -11  12      143.55      158.42     23.17 o 
  -5 -11  12       12.38       14.05      4.35 o 
  -4 -11  12       16.99       21.84      4.73 o 
  -3 -11  12       37.74       41.87      5.11 o 
  -2 -11  12        3.98        2.45      2.55 o 
  -1 -11  12       24.59       22.47      3.61 o 
   0 -11  12        0.51       -0.67      2.41 o 
   1 -11  12        2.65        6.12      3.78 o 
   2 -11  12        0.07       -0.74      3.40 o 
   3 -11  12      276.75      267.09      9.70 o 
   4 -11  12        0.52       -0.34      3.08 o 
   5 -11  12       97.86      102.31      6.92 o 
   6 -11  12      238.55      237.21     12.74 o 
   7 -11  12        1.08        5.15      4.86 o 
   8 -11  12        0.22       -3.88      3.88 o 
  -7 -10  12       83.00      100.76     22.20 o 
  -6 -10  12        2.42        5.74      3.56 o 
  -5 -10  12        0.25        3.12      3.13 o 
  -4 -10  12       93.59      111.57      7.72 o 
  -3 -10  12       85.97       89.36      6.39 o 
  -2 -10  12       13.57       11.74      2.40 o 
  -1 -10  12       95.68       92.64      4.47 o 
   0 -10  12       26.43       32.44      4.39 o 
   1 -10  12        2.07       -3.12      3.94 o 
   2 -10  12       55.57       54.26      4.57 o 
   3 -10  12       24.43       14.64      3.78 o 
   4 -10  12       87.25       98.84     10.68 o 
   5 -10  12       15.81        8.84      3.28 o 
   6 -10  12       16.27       10.15      5.10 o 
   7 -10  12      221.04      215.72      9.48 o 
   8 -10  12       32.29       37.55      8.11 o 
   9 -10  12       10.44       25.94      8.16 o 
  -8  -9  12        4.57       13.31      4.14 o 
  -7  -9  12      216.51      228.84     12.65 o 
  -6  -9  12        8.32       15.39      3.66 o 
  -5  -9  12      106.43      115.96     10.27 o 
  -4  -9  12        4.39        8.89      2.89 o 
  -3  -9  12        0.16       -0.29      1.86 o 
  -2  -9  12       64.17       70.22      4.42 o 
  -1  -9  12        0.62        3.56      1.65 o 
   0  -9  12       86.70       91.00      4.13 o 
   1  -9  12      101.81      106.30      5.99 o 
   2  -9  12       40.54       35.56      3.35 o 
   3  -9  12       12.70       12.51      3.16 o 
   4  -9  12       34.04       28.55      4.46 o 
   5  -9  12        0.93        1.40      2.52 o 
   6  -9  12        0.20       -3.72      3.88 o 
   7  -9  12      255.45      268.48     17.92 o 
   8  -9  12        5.31        3.42      6.42 o 
   9  -9  12       43.46       49.37      9.52 o 
  -9  -8  12       22.38       27.89     10.91 o 
  -8  -8  12        0.72        5.53      5.79 o 
  -7  -8  12        0.01        1.37      2.50 o 
  -6  -8  12       38.19       37.96      9.70 o 
  -5  -8  12        0.19        0.93      2.11 o 
  -4  -8  12       13.92        7.49      3.04 o 
  -3  -8  12      680.22      625.51     17.98 o 
  -2  -8  12       54.67       47.31      3.55 o 
  -1  -8  12      356.25      354.31      9.51 o 
   0  -8  12      680.42      656.50     15.75 o 
   1  -8  12        4.22        8.46      1.82 o 
   2  -8  12      335.25      339.18      9.23 o 
   3  -8  12       10.13        9.30      3.06 o 
   4  -8  12       44.17       43.89      3.52 o 
   5  -8  12       12.26        8.98      3.09 o 
   6  -8  12        0.63       -0.70      4.12 o 
   7  -8  12        2.04        2.32      6.37 o 
   8  -8  12        2.81       -1.28      6.45 o 
   9  -8  12        2.97        9.51      7.51 o 
 -10  -7  12       30.11       30.00     10.46 o 
  -9  -7  12      143.87      162.38      9.96 o 
  -8  -7  12       66.58       81.54      6.45 o 
  -7  -7  12       19.06       47.14     10.64 o 
  -6  -7  12       11.82        7.53      2.28 o 
  -5  -7  12       22.58       21.70      2.63 o 
  -4  -7  12       94.15       79.46      4.31 o 
  -3  -7  12       53.50       50.96      5.43 o 
  -2  -7  12      283.60      283.77      9.30 o 
  -1  -7  12      108.68      108.15      4.27 o 
   0  -7  12       13.74       13.18      1.84 o 
   1  -7  12      702.53      656.35     13.74 o 
   2  -7  12        2.28        3.17      1.38 o 
   3  -7  12       63.78       68.19      3.61 o 
   4  -7  12       80.10       89.73      5.23 o 
   5  -7  12       31.56       24.05      3.45 o 
   6  -7  12        7.04        4.47      5.51 o 
   7  -7  12       23.53       27.57      7.15 o 
   8  -7  12        0.97       -2.78      6.30 o 
   9  -7  12       15.23       14.98      7.76 o 
 -10  -6  12      118.21      132.35     21.53 o 
  -9  -6  12        8.18       10.02      3.13 o 
  -8  -6  12      143.35      135.33     16.53 o 
  -7  -6  12        1.25        2.46      1.90 o 
  -6  -6  12      252.39      227.73      8.11 o 
  -5  -6  12        7.77        5.65      2.30 o 
  -4  -6  12      422.29      436.27     11.05 o 
  -3  -6  12        4.10        2.59      2.12 o 
  -2  -6  12      133.37      133.43      8.79 o 
  -1  -6  12      130.64      131.55      4.10 o 
   0  -6  12       50.73       60.86      2.99 o 
   1  -6  12       99.73      102.66      3.80 o 
   2  -6  12      267.70      286.12      6.21 o 
   3  -6  12        2.27        2.37      1.68 o 
   4  -6  12       70.23       91.02      5.15 o 
   5  -6  12       10.65       14.45      3.04 o 
   6  -6  12      327.04      300.51     17.48 o 
   7  -6  12        5.21       -5.28      5.28 o 
   8  -6  12        2.39        1.22      6.32 o 
   9  -6  12       41.80       45.04      9.08 o 
  10  -6  12        3.29       -6.21      7.25 o 
 -11  -5  12        2.16        4.13      3.10 o 
 -10  -5  12        5.61        6.54      2.77 o 
  -9  -5  12       48.53       38.62      5.71 o 
  -8  -5  12        2.46        2.69      3.50 o 
  -7  -5  12      116.60       99.00      4.77 o 
  -6  -5  12       21.73       25.53      2.67 o 
  -5  -5  12        6.64       10.56      1.58 o 
  -4  -5  12       27.25       27.77      2.26 o 
  -3  -5  12      170.88      161.59      5.46 o 
  -2  -5  12      156.44      167.19      5.91 o 
  -1  -5  12       23.91       29.07      2.21 o 
   0  -5  12        0.38       -0.34      1.35 o 
   1  -5  12       97.27      102.30      3.20 o 
   2  -5  12        7.13        6.56      1.36 o 
   3  -5  12      213.76      235.12      9.41 o 
   4  -5  12      282.38      263.80      8.94 o 
   5  -5  12     1232.80     1214.61     33.09 o 
   6  -5  12       64.34       71.91      8.31 o 
   7  -5  12       22.95       25.66      7.24 o 
   8  -5  12       40.37       48.78      8.89 o 
   9  -5  12       25.96       25.70      8.40 o 
  10  -5  12       31.36       38.36      9.33 o 
 -11  -4  12       40.96       56.49      5.34 o 
 -10  -4  12        1.03        7.55      7.50 o 
  -9  -4  12        0.08        1.38      4.08 o 
  -8  -4  12       56.54       51.83      2.93 o 
  -7  -4  12       10.01       11.41      4.71 o 
  -6  -4  12      729.76      675.51     15.92 o 
  -5  -4  12       36.79       34.37      3.08 o 
  -4  -4  12      353.33      371.59     11.01 o 
  -3  -4  12      553.68      565.32     16.72 o 
  -2  -4  12      135.72      145.52      7.06 o 
  -1  -4  12       27.34       30.59      2.02 o 
   0  -4  12      181.93      175.19      4.98 o 
   1  -4  12      333.66      321.03      6.98 o 
   2  -4  12        3.02        3.39      1.14 o 
   3  -4  12      649.53      651.21     19.59 o 
   4  -4  12       43.57       54.45      3.37 o 
   5  -4  12      114.06      112.01      5.24 o 
   6  -4  12        0.53        8.62      5.72 o 
   7  -4  12      233.19      220.89     15.13 o 
   8  -4  12        0.29       -1.80      6.03 o 
   9  -4  12        1.17       -3.25      6.71 o 
  10  -4  12        0.02       -6.75      6.75 o 
 -12  -3  12        0.72        5.51      2.68 o 
 -11  -3  12       19.16       18.61      3.00 o 
 -10  -3  12       31.94       31.29      5.97 o 
  -9  -3  12       21.75       22.55      2.75 o 
  -8  -3  12       74.03       63.22      7.63 o 
  -7  -3  12      784.81      710.61     19.71 o 
  -6  -3  12       47.17       47.25      2.76 o 
  -5  -3  12      284.72      299.87     11.26 o 
  -4  -3  12      276.03      270.06     14.76 o 
  -2  -3  12      436.91      450.76     12.95 o 
  -1  -3  12       53.14       58.39      5.34 o 
   0  -3  12      349.97      350.86      8.39 o 
   1  -3  12        4.78        5.10      1.49 o 
   2  -3  12      226.19      232.47      5.54 o 
   3  -3  12      620.67      622.92     20.08 o 
   4  -3  12       20.30       18.08      2.46 o 
   5  -3  12       66.12       57.23      3.78 o 
   6  -3  12       12.85        3.54      5.21 o 
   7  -3  12      148.62      134.43     11.46 o 
   8  -3  12        0.43        2.14      6.47 o 
   9  -3  12        2.43       -0.47      6.90 o 
 -10  -2  12        0.18        2.91      2.74 o 
  -9  -2  12        0.35        1.34      2.01 o 
  -8  -2  12       33.44       25.76      3.37 o 
  -7  -2  12      327.73      286.45      8.81 o 
  -6  -2  12       83.51       82.20      4.45 o 
  -5  -2  12       16.45       24.81      1.99 o 
  -4  -2  12       63.40       70.77      3.97 o 
  -2  -2  12      637.86      667.77     22.08 o 
  -1  -2  12      173.36      166.87      5.02 o 
   0  -2  12        0.00        0.79      0.95 o 
   1  -2  12        5.06        3.70      0.99 o 
   2  -2  12      309.50      325.83      7.22 o 
   3  -2  12      958.61      999.24     24.01 o 
   4  -2  12      341.07      364.54     11.13 o 
   5  -2  12      171.94      171.14      6.55 o 
   6  -2  12        8.78        8.28      6.01 o 
   7  -2  12        2.94       10.31      6.35 o 
   8  -2  12       40.51       39.36      8.32 o 
   9  -2  12        0.48       -1.66      6.98 o 
 -10  -1  12       82.28       83.26      5.59 o 
  -9  -1  12       10.59        6.64      3.35 o 
  -8  -1  12       15.72       17.37      2.57 o 
  -7  -1  12        3.16        1.47      1.75 o 
  -6  -1  12      535.81      517.15     14.57 o 
  -5  -1  12      210.31      215.45      6.95 o 
  -4  -1  12        4.45        7.34      1.54 o 
  -2  -1  12       41.85       48.97      7.97 o 
  -1  -1  12       39.71       53.36      3.52 o 
   0  -1  12       73.58       74.06      4.59 o 
   1  -1  12      151.33      153.64      4.09 o 
   2  -1  12        3.66        5.70      1.29 o 
   3  -1  12        2.81       -0.28      1.33 o 
   4  -1  12       62.64       65.86      4.12 o 
   5  -1  12        8.06        7.73      2.46 o 
   6  -1  12       27.04       31.62      4.75 o 
   7  -1  12        0.02        4.27      5.66 o 
   8  -1  12       10.75       13.89      7.28 o 
   9  -1  12       80.70       96.33     11.48 o 
 -10   0  12      172.81      157.38      8.28 o 
  -9   0  12      588.77      573.36     19.67 o 
  -8   0  12       92.87      100.25      7.78 o 
  -7   0  12      114.52      125.25      6.01 o 
  -6   0  12      160.46      183.46      6.06 o 
  -5   0  12      363.16      352.65     12.75 o 
  -4   0  12       15.60       20.06      3.58 o 
  -3   0  12      129.74      129.11      9.12 o 
  -2   0  12      180.67      187.14      8.45 o 
  -1   0  12      611.13      629.21     16.97 o 
   0   0  12       42.84       29.26      3.22 o 
   1   0  12      322.64      369.59      8.49 o 
   2   0  12       32.96       35.64      2.89 o 
   3   0  12      830.83      833.84     19.07 o 
   4   0  12       28.72       25.23      3.07 o 
   5   0  12        0.24       -2.30      2.30 o 
   6   0  12       84.54       76.21      6.59 o 
   7   0  12        3.21       -3.95      3.95 o 
   8   0  12       14.61       10.97      7.13 o 
   9   0  12       25.83       18.11      8.28 o 
 -10   1  12        0.02        2.19      2.64 o 
  -9   1  12      310.42      300.99     11.53 o 
  -8   1  12        8.30       11.05      2.91 o 
  -7   1  12      149.89      126.40      4.60 o 
  -6   1  12      194.84      201.11      6.56 o 
  -5   1  12      183.64      184.56      6.22 o 
  -4   1  12        2.46        1.36      2.20 o 
  -3   1  12       25.20       38.07      5.08 o 
  -2   1  12      376.04      400.70     10.11 o 
  -1   1  12      568.03      553.86     15.26 o 
   0   1  12       24.77       19.98      1.82 o 
   1   1  12      106.90      115.54      3.63 o 
   2   1  12        3.22        0.50      1.21 o 
   3   1  12       20.63       12.79      1.96 o 
   4   1  12        3.63        3.55      2.57 o 
   5   1  12        2.50        1.22      3.78 o 
   6   1  12        0.80        2.25      5.11 o 
   7   1  12       57.24       61.46      6.85 o 
   8   1  12        0.33        8.48      7.29 o 
 -10   2  12       61.42       68.36      6.50 o 
  -9   2  12      287.75      278.83     14.58 o 
  -8   2  12      892.72      828.68     22.52 o 
  -7   2  12       76.56       74.48      3.37 o 
  -6   2  12      384.46      379.75     11.15 o 
  -5   2  12       50.17       45.86      2.80 o 
  -4   2  12      262.89      258.90     15.06 o 
  -3   2  12      498.72      506.13     18.70 o 
  -2   2  12      226.82      236.30      6.21 o 
  -1   2  12       93.68      107.56      4.75 o 
   0   2  12      227.90      244.90      6.34 o 
   1   2  12      201.53      216.22      5.45 o 
   2   2  12      283.62      287.52      7.31 o 
   3   2  12      159.46      157.24      5.83 o 
   4   2  12      108.59       98.54      5.36 o 
   5   2  12        3.53        1.38      4.01 o 
   6   2  12      276.76      295.42     19.18 o 
   7   2  12       37.22       45.31      9.57 o 
   8   2  12       16.63       13.48      5.73 o 
 -13   3  12       40.70       41.53      4.29 o 
 -12   3  12       26.94       30.36      3.50 o 
 -11   3  12        0.02        0.27      1.79 o 
 -10   3  12        1.28       -0.28      1.69 o 
  -9   3  12      134.90      161.40      9.12 o 
  -8   3  12      143.22      150.79      5.73 o 
  -7   3  12        2.22        1.66      1.22 o 
  -6   3  12       46.61       45.48      2.86 o 
  -5   3  12      132.82      124.52      4.94 o 
  -4   3  12     2271.61     2238.05     52.64 o 
  -3   3  12       46.24       41.70      3.27 o 
  -2   3  12      167.59      184.78      6.29 o 
  -1   3  12       97.47      108.43      3.98 o 
   0   3  12       88.02       92.30      3.35 o 
   1   3  12       88.22       94.47      3.77 o 
   2   3  12        0.98        1.80      1.49 o 
   3   3  12       32.17       28.82      2.88 o 
   4   3  12       77.01       76.44      4.81 o 
   5   3  12       54.23       43.14      5.98 o 
   6   3  12      493.31      493.61     19.90 o 
   7   3  12        5.66        2.94      5.09 o 
   8   3  12        1.98       -0.05      5.29 o 
 -13   4  12        0.00        0.15      2.41 o 
 -12   4  12        9.09        6.86      2.62 o 
 -11   4  12       11.78       10.24      2.81 o 
 -10   4  12       44.93       42.84      4.46 o 
  -9   4  12        1.51        1.75      1.57 o 
  -8   4  12      164.02      147.00      6.57 o 
  -7   4  12       39.58       42.34      5.30 o 
  -6   4  12      626.13      600.23     17.04 o 
  -5   4  12      191.03      184.27      4.98 o 
  -4   4  12       10.46        8.40      1.35 o 
  -3   4  12      369.83      349.45      7.65 o 
  -2   4  12       93.39       90.47      3.19 o 
  -1   4  12      104.90      110.87      4.20 o 
   0   4  12       64.40       65.39      2.60 o 
   1   4  12        9.65        8.35      1.52 o 
   2   4  12       12.18       11.31      2.01 o 
   3   4  12       25.39       20.09      2.45 o 
   4   4  12       29.45       30.64      5.18 o 
   5   4  12       88.58       60.09      6.91 o 
   6   4  12       26.84       29.71      6.18 o 
   7   4  12        0.35       -4.88      4.88 o 
 -13   5  12        1.99        4.77      3.07 o 
 -12   5  12       39.28       40.28      4.80 o 
 -11   5  12        2.76        2.00      2.55 o 
 -10   5  12       90.14       87.26      6.84 o 
  -9   5  12      185.19      205.10      8.60 o 
  -8   5  12       64.93       72.53      5.93 o 
  -7   5  12      103.14       97.23      3.82 o 
  -6   5  12      122.38      118.73      3.74 o 
  -5   5  12      297.94      277.35      7.00 o 
  -4   5  12     1103.65     1078.54     22.82 o 
  -3   5  12      541.26      537.67     11.07 o 
  -2   5  12        3.37        1.92      1.20 o 
  -1   5  12      211.32      216.04      5.33 o 
   0   5  12       10.52        5.15      1.54 o 
   1   5  12       24.49       28.67      2.64 o 
   2   5  12       13.31       15.47      2.57 o 
   3   5  12       49.62       56.74      4.31 o 
   4   5  12       18.73       11.88      4.72 o 
   5   5  12       26.74       23.59      5.71 o 
   6   5  12       60.64       49.73      7.04 o 
 -12   6  12       16.71       17.70      3.94 o 
 -11   6  12       15.66       13.67      3.66 o 
 -10   6  12        9.75       15.09      3.71 o 
  -9   6  12       55.10       53.85      4.28 o 
  -8   6  12        1.82        1.35      1.26 o 
  -7   6  12       21.53       16.25      1.78 o 
  -6   6  12       70.57       76.19      4.36 o 
  -5   6  12       87.76       84.12      3.31 o 
  -4   6  12      233.89      262.23      6.92 o 
  -3   6  12        0.01       -0.36      1.15 o 
  -2   6  12       44.20       46.15      2.59 o 
  -1   6  12       28.24       23.32      1.85 o 
   0   6  12       24.50       27.53      2.86 o 
   1   6  12      159.18      154.36      5.48 o 
   2   6  12       73.23       74.60      4.42 o 
   3   6  12       51.42       48.79      5.03 o 
   4   6  12       10.76        6.96      7.18 o 
   5   6  12       71.99       69.38      7.71 o 
   6   6  12       24.34       13.54      7.45 o 
 -12   7  12       49.66       60.60      6.87 o 
 -11   7  12       43.73       53.39      6.53 o 
 -10   7  12       59.79       41.81      5.60 o 
  -9   7  12       40.61       37.87      2.61 o 
  -8   7  12       19.39       20.24      2.01 o 
  -7   7  12       36.52       35.89      2.56 o 
  -6   7  12        0.73       -0.20      1.31 o 
  -5   7  12       76.71       68.75      3.33 o 
  -4   7  12       43.32       40.14      2.45 o 
  -3   7  12       47.73       48.74      2.72 o 
  -2   7  12      107.10      105.37      3.86 o 
  -1   7  12      562.83      524.15     10.98 o 
   0   7  12       59.46       62.89      3.71 o 
   1   7  12        2.27        2.60      2.23 o 
   2   7  12       17.55       21.15      2.93 o 
   3   7  12        3.80        2.25      2.81 o 
   4   7  12       45.13       46.68      9.41 o 
   5   7  12       10.82       22.57      7.82 o 
 -12   8  12       53.88       59.69      7.41 o 
 -11   8  12      188.12      200.43     13.64 o 
 -10   8  12        5.95        8.96      2.22 o 
  -9   8  12      117.95      122.32      6.10 o 
  -8   8  12       21.40       23.21      2.28 o 
  -7   8  12       25.25       24.82      2.35 o 
  -6   8  12        8.92       10.52      2.07 o 
  -5   8  12       92.38      101.33      4.40 o 
  -4   8  12       41.05       39.99      2.63 o 
  -3   8  12      300.39      318.57      7.78 o 
  -2   8  12        8.34        5.74      2.05 o 
  -1   8  12        0.16        1.91      2.59 o 
   0   8  12        5.41        6.16      2.46 o 
   1   8  12       15.85       14.67      2.75 o 
   2   8  12        7.99       13.11      2.88 o 
   3   8  12        1.19        2.96      3.49 o 
   4   8  12        0.34       -3.57      5.13 o 
 -11   9  12      149.03      173.66      6.97 o 
 -10   9  12       95.22       89.77      4.95 o 
  -9   9  12       24.35       24.53      2.63 o 
  -8   9  12       31.72       26.20      2.96 o 
  -7   9  12       21.15       25.15      2.54 o 
  -6   9  12        1.00       -1.17      1.47 o 
  -5   9  12       35.55       35.00      2.97 o 
  -4   9  12        1.94        0.45      1.66 o 
  -3   9  12       13.60        8.19      2.05 o 
  -2   9  12        1.89       -1.88      1.88 o 
  -1   9  12      132.66      126.98      6.96 o 
   0   9  12        0.90       -1.55      2.41 o 
   1   9  12        1.75        2.55      3.54 o 
   2   9  12        5.69        1.16      3.03 o 
   3   9  12        2.31        0.55      4.26 o 
 -11  10  12       76.48       81.98      9.30 o 
 -10  10  12       34.71       39.44      6.59 o 
  -9  10  12        1.43        4.10      1.87 o 
  -8  10  12        5.34        4.13      2.33 o 
  -7  10  12       87.82       97.06      4.82 o 
  -6  10  12       31.23       32.25      3.08 o 
  -5  10  12       27.81       21.87      2.60 o 
  -4  10  12        0.30        1.21      2.19 o 
  -3  10  12        4.28        3.61      2.25 o 
  -2  10  12        3.09        2.87      2.84 o 
  -1  10  12      126.53      115.92      6.41 o 
   0  10  12        0.23       -1.08      2.53 o 
   1  10  12       16.33        8.75      3.00 o 
   2  10  12        3.56       -1.51      3.61 o 
  -9  11  12       20.17       23.17      3.63 o 
  -8  11  12       16.86       19.45      2.59 o 
  -7  11  12        3.44        1.38      2.07 o 
  -6  11  12      235.18      257.85     14.63 o 
  -5  11  12       15.05       13.76      2.78 o 
  -4  11  12       29.41       30.03      3.43 o 
  -3  11  12        9.67        5.49      3.41 o 
  -2  11  12       42.16       42.58      6.43 o 
  -1  11  12       11.22       13.83      3.65 o 
   0  11  12        3.01        1.71      3.38 o 
  -8  12  12        0.42        2.01      2.93 o 
  -7  12  12       35.34       40.60      4.17 o 
  -6  12  12       43.65       50.08      4.15 o 
  -5  12  12       11.65        9.88      3.63 o 
  -4  12  12       42.23       47.51      6.74 o 
  -3  12  12        2.04       -0.12      3.46 o 
  -2  12  12       53.37       55.62      7.34 o 
   0 -14  13       15.05        9.34      5.50 o 
   1 -14  13        2.45        1.08      5.19 o 
   2 -14  13        0.60       -5.97      5.97 o 
   3 -14  13        4.53       -2.00      6.03 o 
  -3 -13  13      124.10      157.02     13.30 o 
  -2 -13  13       67.01       81.88     10.62 o 
  -1 -13  13        5.04        6.94      4.56 o 
   0 -13  13       91.68      101.44      7.74 o 
   1 -13  13        1.29        1.74      4.20 o 
   2 -13  13        1.41       -4.36      4.36 o 
   3 -13  13       42.59       44.78      6.49 o 
   4 -13  13        5.44        7.83      5.85 o 
   5 -13  13       93.56      101.78      7.24 o 
  -5 -12  13      156.80      171.63     19.88 o 
  -4 -12  13        0.00        3.53      3.67 o 
  -3 -12  13        0.10       -2.07      3.05 o 
  -2 -12  13       22.88       28.07      6.19 o 
  -1 -12  13       15.70       17.52      3.52 o 
   0 -12  13        0.31        2.45      3.88 o 
   1 -12  13        4.79        3.95      4.70 o 
   2 -12  13       62.68       65.49      8.88 o 
   3 -12  13      112.89      104.20      8.47 o 
   4 -12  13        4.81        8.41      3.78 o 
   5 -12  13        0.47        1.19      3.36 o 
   6 -12  13        5.58       -0.60      4.73 o 
   7 -12  13       21.46       24.59      7.90 o 
  -6 -11  13        5.23       -1.13      6.65 o 
  -5 -11  13       40.10       49.16      8.68 o 
  -4 -11  13        0.10       -2.49      4.80 o 
  -3 -11  13        6.81        8.87      3.51 o 
  -2 -11  13       13.63       12.91      3.33 o 
  -1 -11  13       12.33       10.98      3.04 o 
   0 -11  13       78.82       83.01      4.50 o 
   1 -11  13      285.52      270.96     14.11 o 
   2 -11  13        4.84        3.47      3.63 o 
   3 -11  13        0.99       -2.52      3.11 o 
   4 -11  13        2.51        1.64      4.37 o 
   5 -11  13       27.06       25.58      6.84 o 
   6 -11  13        0.44        3.35      4.94 o 
   7 -11  13        1.84        2.97      6.14 o 
  -7 -10  13        4.57        4.09      4.11 o 
  -6 -10  13       49.77       57.77      6.60 o 
  -5 -10  13       11.10       10.24      3.57 o 
  -4 -10  13       67.90       66.33      5.95 o 
  -3 -10  13        8.39        5.82      4.44 o 
  -2 -10  13       92.37       95.49      5.24 o 
  -1 -10  13       18.04       19.25      2.54 o 
   0 -10  13      102.49      107.97      4.85 o 
   1 -10  13        0.02        3.82      3.65 o 
   2 -10  13       25.12       20.24      4.03 o 
   3 -10  13        0.29       -2.49      3.11 o 
   4 -10  13        1.35        0.20      3.03 o 
   5 -10  13       31.42       22.25      5.70 o 
   6 -10  13      104.12      108.04      8.70 o 
   7 -10  13        1.17       -0.08      3.75 o 
   8 -10  13       31.82       36.59      8.67 o 
  -8  -9  13      331.19      375.61     26.15 o 
  -7  -9  13        4.93        6.49      3.21 o 
  -6  -9  13       21.89       23.85      4.36 o 
  -5  -9  13       63.09       74.85      6.41 o 
  -4  -9  13       75.13       90.30      5.09 o 
  -3  -9  13       16.62       13.77      2.59 o 
  -2  -9  13        2.23        2.71      2.55 o 
  -1  -9  13        8.99       14.15      2.20 o 
   0  -9  13       71.96       70.81      3.76 o 
   1  -9  13        3.43        6.05      2.99 o 
   2  -9  13       92.65       82.03      5.65 o 
   3  -9  13        0.01       -1.08      3.07 o 
   4  -9  13        1.76        2.80      2.97 o 
   5  -9  13       16.71        6.17      3.30 o 
   6  -9  13       37.48       34.80      4.73 o 
   7  -9  13        5.59       20.47      7.18 o 
   8  -9  13       10.73       12.01      7.13 o 
  -9  -8  13      176.72      188.04     11.45 o 
  -8  -8  13       11.75       13.21      3.73 o 
  -7  -8  13       42.55       36.17      4.73 o 
  -6  -8  13        6.02       10.10      3.06 o 
  -5  -8  13        4.53        5.30      2.18 o 
  -4  -8  13       20.90       22.96      2.91 o 
  -3  -8  13      160.81      149.64      6.78 o 
  -2  -8  13       30.61       30.92      3.03 o 
  -1  -8  13       12.37       12.48      1.93 o 
   0  -8  13        2.69        2.70      1.69 o 
   1  -8  13      358.40      351.04     14.36 o 
   2  -8  13       71.86       76.18      3.83 o 
   3  -8  13       26.75       25.94      3.56 o 
   4  -8  13        1.73        2.84      3.05 o 
   5  -8  13        0.00       -2.89      2.89 o 
   6  -8  13       33.30       20.17      6.62 o 
   7  -8  13        3.38        0.56      6.07 o 
   8  -8  13       36.14       30.75      7.98 o 
   9  -8  13       83.32       98.41     11.63 o 
  -9  -7  13       12.02       49.63     12.10 o 
  -8  -7  13        7.89        9.07      3.54 o 
  -7  -7  13       31.01       31.45      4.22 o 
  -6  -7  13       33.23       33.95      4.42 o 
  -5  -7  13        0.02        1.00      1.67 o 
  -4  -7  13       97.62       97.73      4.91 o 
  -3  -7  13      287.09      290.10     10.95 o 
  -2  -7  13      109.36       99.40      5.79 o 
  -1  -7  13        5.01        6.06      2.47 o 
   0  -7  13        1.08        0.19      1.47 o 
   1  -7  13      165.33      175.74      5.70 o 
   2  -7  13      180.58      164.71      4.83 o 
   3  -7  13      362.89      339.75     11.18 o 
   4  -7  13      103.92      104.76      5.90 o 
   5  -7  13       98.41      101.22      5.69 o 
   6  -7  13       15.17       10.26      4.70 o 
   7  -7  13        0.99       -1.75      6.12 o 
   8  -7  13        3.52        3.88      6.82 o 
   9  -7  13      182.06      182.13     15.19 o 
 -10  -6  13        3.54        5.44      3.10 o 
  -9  -6  13       31.56       29.94     10.92 o 
  -8  -6  13       42.17       38.19      6.76 o 
  -7  -6  13       60.10       59.04      4.07 o 
  -6  -6  13       34.23       40.29      3.27 o 
  -5  -6  13      306.34      281.70      7.94 o 
  -4  -6  13      421.08      384.98     10.06 o 
  -3  -6  13       57.91       59.03      3.14 o 
  -2  -6  13      344.56      338.72     11.23 o 
  -1  -6  13      485.17      462.19     10.17 o 
   0  -6  13       12.42       12.37      1.54 o 
   1  -6  13      488.68      459.99     12.42 o 
   2  -6  13      186.43      178.54      4.45 o 
   3  -6  13       63.21       55.62      3.02 o 
   4  -6  13        3.11       -2.70      2.70 o 
   5  -6  13       12.96       18.07      3.33 o 
   6  -6  13        0.03       -2.23      5.30 o 
   7  -6  13        1.99       -0.61      6.30 o 
   8  -6  13      106.84      111.78     12.00 o 
   9  -6  13       15.25        8.64      7.48 o 
 -11  -5  13        0.63        3.37      2.80 o 
 -10  -5  13        8.68       12.28      5.36 o 
  -9  -5  13        1.82        2.68      2.32 o 
  -8  -5  13       28.30       24.65      2.98 o 
  -7  -5  13        2.62        1.29      1.40 o 
  -6  -5  13        6.30        6.99      1.56 o 
  -5  -5  13      251.43      239.50      9.10 o 
  -4  -5  13      387.64      357.06      9.30 o 
  -3  -5  13      703.12      686.82     17.50 o 
  -2  -5  13       17.04       21.64      2.55 o 
  -1  -5  13      107.37      120.44      4.87 o 
   0  -5  13      242.47      248.00      6.61 o 
   1  -5  13      267.09      275.17      6.29 o 
   2  -5  13        3.65        1.75      1.07 o 
   3  -5  13      158.38      150.66      6.20 o 
   4  -5  13       49.05       46.34      4.87 o 
   5  -5  13       89.19      117.59      6.55 o 
   6  -5  13       24.85       23.66      6.52 o 
   7  -5  13       12.40       16.86      6.62 o 
   8  -5  13       11.04       19.04      7.66 o 
   9  -5  13       42.22       55.35      9.90 o 
 -11  -4  13       47.32       53.32      5.12 o 
 -10  -4  13       31.28       24.41      3.26 o 
  -9  -4  13      262.25      259.84      9.85 o 
  -8  -4  13       89.38       83.10      3.75 o 
  -7  -4  13        3.08        5.07      1.95 o 
  -6  -4  13      515.55      487.03     18.54 o 
  -5  -4  13      150.67      136.41      5.23 o 
  -4  -4  13       15.06       15.97      1.79 o 
  -3  -4  13       23.65       18.21      1.93 o 
  -2  -4  13        6.92        3.94      1.28 o 
  -1  -4  13      189.62      168.91      4.95 o 
   0  -4  13        8.47        6.85      1.37 o 
   1  -4  13      185.31      179.19      4.64 o 
   2  -4  13      293.45      302.21      6.88 o 
   3  -4  13        7.09        5.38      1.96 o 
   4  -4  13       48.96       51.64      3.61 o 
   5  -4  13       47.12       45.25      5.33 o 
   6  -4  13       81.92       92.07      9.88 o 
   7  -4  13       28.19       23.50      6.91 o 
   8  -4  13       55.58       48.96      8.75 o 
   9  -4  13        1.55        4.46      7.22 o 
 -12  -3  13        6.21        1.33      2.45 o 
 -11  -3  13       27.72       31.98      3.69 o 
 -10  -3  13        0.03        1.52      1.77 o 
  -9  -3  13        0.26        0.31      1.36 o 
  -8  -3  13        2.20        2.57      1.38 o 
  -7  -3  13       33.24       34.70      2.54 o 
  -6  -3  13        0.71        0.44      1.15 o 
  -5  -3  13       61.41       71.05      5.07 o 
  -4  -3  13      105.81       95.78      4.05 o 
  -3  -3  13      146.96      161.84      5.77 o 
  -2  -3  13        7.43        2.10      1.17 o 
  -1  -3  13      729.09      752.15     16.41 o 
   0  -3  13      563.92      605.87     13.58 o 
   1  -3  13       69.96       79.42      2.88 o 
   2  -3  13        8.20        9.71      1.63 o 
   3  -3  13        0.01        1.56      1.95 o 
   4  -3  13      132.38      138.27      5.40 o 
   5  -3  13       14.49       13.46      2.83 o 
   6  -3  13        2.42        0.74      5.43 o 
   7  -3  13        2.02       -2.62      5.78 o 
   8  -3  13        0.47        0.08      6.31 o 
   9  -3  13       50.18       42.48      9.45 o 
 -10  -2  13       43.21       42.82      4.17 o 
  -9  -2  13        0.00        2.77      2.44 o 
  -8  -2  13       23.94       17.39      1.80 o 
  -7  -2  13      254.05      250.39      8.00 o 
  -6  -2  13      466.77      403.16     11.93 o 
  -5  -2  13       24.25       22.08      1.96 o 
  -4  -2  13      263.21      251.62      7.97 o 
  -3  -2  13       24.47       23.57      3.39 o 
  -2  -2  13        1.29        1.86      1.21 o 
  -1  -2  13       84.48       82.01      3.32 o 
   0  -2  13       24.66       27.92      2.78 o 
   1  -2  13      186.10      201.19      5.05 o 
   2  -2  13     3080.14     3140.40     64.00 o 
   3  -2  13        0.11        1.79      2.06 o 
   4  -2  13        0.17       -0.61      2.30 o 
   5  -2  13      167.29      188.37      7.25 o 
   6  -2  13       32.78       29.12      4.64 o 
   7  -2  13      131.78      138.10     12.56 o 
   8  -2  13       83.88       71.15      9.87 o 
   9  -2  13        0.79        5.98      7.73 o 
 -10  -1  13      174.92      170.68      8.09 o 
  -9  -1  13        8.00        5.75      2.19 o 
  -8  -1  13       20.83       21.23      4.06 o 
  -7  -1  13        9.21        7.20      1.36 o 
  -6  -1  13      266.87      233.46      7.51 o 
  -5  -1  13       73.24       76.80      3.49 o 
  -4  -1  13      135.59      128.54      6.09 o 
  -3  -1  13      307.36      345.62     16.61 o 
  -2  -1  13       42.00       33.78      6.22 o 
  -1  -1  13      230.59      235.20      6.65 o 
   0  -1  13      445.36      480.52      9.35 o 
   1  -1  13        0.05        1.57      1.10 o 
   2  -1  13       14.07       17.68      1.76 o 
   3  -1  13       10.41       12.55      2.42 o 
   4  -1  13       42.02       43.38      3.69 o 
   5  -1  13       72.15       67.52      4.41 o 
   6  -1  13       25.65       16.42      4.55 o 
   7  -1  13        5.07        4.12      6.67 o 
   8  -1  13      122.61      112.49     11.99 o 
   9  -1  13       10.06        5.78      7.51 o 
 -10   0  13        4.62        6.06      3.33 o 
  -9   0  13       16.22       16.76      2.74 o 
  -8   0  13       52.87       52.98      4.18 o 
  -7   0  13      135.99      126.63      4.73 o 
  -6   0  13      462.96      417.70     12.18 o 
  -5   0  13       20.61       20.37      1.95 o 
  -4   0  13       11.73       13.17      3.54 o 
  -3   0  13      291.03      270.45      8.54 o 
  -2   0  13        0.26        1.11      1.32 o 
  -1   0  13       70.63       67.89      5.60 o 
   0   0  13        4.28        4.10      1.49 o 
   1   0  13      112.87      122.27      5.19 o 
   2   0  13       25.13       29.10      2.23 o 
   3   0  13      227.32      210.33      7.75 o 
   4   0  13       57.74       55.07      4.11 o 
   5   0  13       99.71       96.79      5.88 o 
   6   0  13      173.91      196.11     11.19 o 
   7   0  13        1.03        1.58      5.24 o 
   8   0  13        9.44        6.71      6.68 o 
 -10   1  13       65.96       70.17      6.78 o 
  -9   1  13       89.02       92.72      5.40 o 
  -8   1  13      288.21      259.95      8.19 o 
  -7   1  13        0.29        1.96      1.15 o 
  -6   1  13      207.27      196.56      6.62 o 
  -5   1  13     1014.46      984.30     26.51 o 
  -4   1  13       96.76      105.36      8.53 o 
  -3   1  13      124.54      117.32      4.72 o 
  -2   1  13       73.97       74.34      3.29 o 
  -1   1  13       34.35       33.35      2.74 o 
   0   1  13      465.96      501.04     11.07 o 
   1   1  13      158.73      168.20      4.57 o 
   2   1  13       33.64       37.56      2.43 o 
   3   1  13       20.09       16.52      3.31 o 
   4   1  13        3.05        0.29      2.91 o 
   5   1  13        2.58        1.67      3.85 o 
   6   1  13       17.51       12.83      4.81 o 
   7   1  13        0.08        1.23      4.72 o 
   8   1  13        0.12        4.95      7.36 o 
 -10   2  13        2.08        0.97      2.69 o 
  -9   2  13       80.66       80.90      8.40 o 
  -8   2  13      708.55      656.07     18.35 o 
  -7   2  13       25.22       22.22      2.02 o 
  -6   2  13     1124.90     1065.37     28.67 o 
  -5   2  13       22.09       29.79      2.42 o 
  -4   2  13       88.09       89.15      4.09 o 
  -3   2  13      374.34      364.32     11.17 o 
  -2   2  13     1664.89     1704.24     40.72 o 
  -1   2  13      368.85      384.11      9.37 o 
   0   2  13      198.54      195.48      5.07 o 
   1   2  13       26.26       30.29      2.10 o 
   2   2  13       13.42       12.35      1.84 o 
   3   2  13        2.90        4.18      2.73 o 
   4   2  13        5.25        2.66      3.02 o 
   5   2  13      119.24      121.05      8.48 o 
   6   2  13       53.92       65.98     11.92 o 
   7   2  13       17.33       17.26      5.96 o 
   8   2  13       54.70       51.02      9.73 o 
 -12   3  13       11.69       17.27      2.86 o 
 -11   3  13       53.37       47.99      4.35 o 
 -10   3  13        0.26       -0.09      1.48 o 
  -9   3  13        0.63       -0.72      1.48 o 
  -8   3  13       74.53       76.29      3.69 o 
  -7   3  13      205.06      210.02      7.12 o 
  -6   3  13      151.67      142.75      5.42 o 
  -5   3  13        6.23        4.90      1.51 o 
  -4   3  13       79.97       82.57      7.54 o 
  -3   3  13       74.40       77.84      3.74 o 
  -2   3  13        1.21        2.90      1.72 o 
  -1   3  13      115.11      118.01      4.32 o 
   0   3  13      159.42      173.69      4.79 o 
   1   3  13      135.17      137.28      4.64 o 
   2   3  13       34.26       39.81      2.78 o 
   3   3  13        5.60        1.50      2.95 o 
   4   3  13       73.93       67.12      4.64 o 
   5   3  13       24.54       20.20      6.46 o 
   6   3  13        6.37       10.83      5.26 o 
   7   3  13       20.13       19.99      6.62 o 
 -13   4  13       12.63       16.23      3.32 o 
 -12   4  13       45.19       51.09      4.93 o 
 -11   4  13        0.59        2.09      2.35 o 
 -10   4  13       43.80       39.01      3.36 o 
  -9   4  13       72.03       76.80      4.57 o 
  -8   4  13      161.52      158.29     10.91 o 
  -7   4  13      123.40      121.99      4.99 o 
  -6   4  13       23.73       19.41      2.19 o 
  -5   4  13       10.69       10.09      1.82 o 
  -4   4  13      468.91      481.51     11.01 o 
  -3   4  13       45.69       48.55      2.40 o 
  -2   4  13      585.65      586.38     12.03 o 
  -1   4  13      147.36      157.37      4.86 o 
   0   4  13       34.77       33.71      2.68 o 
   1   4  13       64.55       61.47      3.57 o 
   2   4  13       58.58       58.74      3.37 o 
   3   4  13       27.10       19.88      4.40 o 
   4   4  13       33.35       38.53      9.87 o 
   5   4  13        1.06        1.68      4.48 o 
   6   4  13        2.04       -4.15      4.76 o 
   7   4  13        6.96        3.44      7.01 o 
 -12   5  13       22.26       22.19      3.94 o 
 -11   5  13        0.53        0.41      2.63 o 
 -10   5  13       95.34       92.10      5.25 o 
  -9   5  13       94.83       94.80      5.32 o 
  -8   5  13       64.02       57.73      4.34 o 
  -7   5  13       44.94       39.81      3.03 o 
  -6   5  13      132.18      116.35      3.80 o 
  -5   5  13        6.81       10.82      1.52 o 
  -4   5  13       79.38       77.53      3.39 o 
  -3   5  13       89.68      102.72      3.47 o 
  -2   5  13       80.89       73.78      3.04 o 
  -1   5  13      121.68      124.83      4.10 o 
   0   5  13        0.89        1.80      1.44 o 
   1   5  13       10.52       11.41      2.20 o 
   2   5  13       22.43       20.48      2.67 o 
   3   5  13        0.05       -1.74      2.40 o 
   4   5  13       81.21       71.78      7.14 o 
   5   5  13      120.19      121.93      9.31 o 
   6   5  13        6.04        0.79      7.50 o 
 -12   6  13       74.97       70.50      6.90 o 
 -11   6  13      143.47      146.04     10.23 o 
 -10   6  13      171.42      174.90     11.65 o 
  -9   6  13        0.10        0.41      2.30 o 
  -8   6  13       31.93       29.14      2.33 o 
  -7   6  13        0.22        0.09      1.21 o 
  -6   6  13       26.90       31.35      2.20 o 
  -5   6  13       18.98       18.65      1.89 o 
  -4   6  13       17.76       16.60      1.88 o 
  -3   6  13      103.48      102.72      3.68 o 
  -2   6  13      284.59      270.03      6.73 o 
  -1   6  13       22.98       20.02      2.21 o 
   0   6  13        6.14        2.81      1.72 o 
   1   6  13        0.20       -2.04      2.04 o 
   2   6  13      108.80      118.64      4.98 o 
   3   6  13      264.14      255.08      9.63 o 
   4   6  13      120.73      123.71      9.11 o 
   5   6  13       30.64       25.16      6.25 o 
 -12   7  13        5.23        1.55      3.40 o 
 -11   7  13       37.28       52.28      6.56 o 
 -10   7  13        8.55       12.22      4.00 o 
  -9   7  13        2.00        1.00      1.40 o 
  -8   7  13       45.32       52.53      2.96 o 
  -7   7  13       23.24       15.27      1.95 o 
  -6   7  13       42.41       40.79      2.86 o 
  -5   7  13       34.82       26.38      2.26 o 
  -4   7  13      121.60      126.01      4.20 o 
  -3   7  13       22.18       18.90      2.12 o 
  -2   7  13       12.16       11.84      1.91 o 
  -1   7  13        2.99        0.02      1.76 o 
   0   7  13      181.09      182.54      6.04 o 
   1   7  13        2.54       -1.64      2.14 o 
   2   7  13        1.89       -1.30      2.38 o 
   3   7  13        7.57        7.21      5.10 o 
   4   7  13       25.90       21.80      5.71 o 
 -11   8  13        2.93       -0.24      3.55 o 
 -10   8  13       13.66       12.18      4.25 o 
  -9   8  13        0.09       -1.52      1.52 o 
  -8   8  13       12.03       11.63      1.85 o 
  -7   8  13        5.89        7.74      1.77 o 
  -6   8  13      135.85      129.82      5.02 o 
  -5   8  13        2.59        1.86      1.64 o 
  -4   8  13        2.85        1.61      1.58 o 
  -3   8  13       77.33       67.68      3.43 o 
  -2   8  13       43.72       44.13      3.21 o 
  -1   8  13        4.22        2.27      2.67 o 
   0   8  13       21.79       20.69      2.91 o 
   1   8  13        5.26        6.52      2.60 o 
   2   8  13      198.89      201.91      6.83 o 
   3   8  13        0.40        4.66      5.12 o 
 -11   9  13      161.02      182.29     13.42 o 
 -10   9  13       25.68       28.92      3.14 o 
  -9   9  13       91.14      112.24      4.76 o 
  -8   9  13        9.28       11.96      2.06 o 
  -7   9  13       31.44       41.70      3.19 o 
  -6   9  13       84.63       92.71      4.50 o 
  -5   9  13       47.73       45.65      3.15 o 
  -4   9  13        0.17       -1.58      1.58 o 
  -3   9  13      151.62      163.28      5.81 o 
  -2   9  13       39.34       40.70      3.42 o 
  -1   9  13       79.89       72.86      5.09 o 
   0   9  13        0.21       -2.78      2.78 o 
   1   9  13       33.28       31.86      3.46 o 
   2   9  13        0.01       -2.96      2.96 o 
 -10  10  13        0.79       -2.85      3.82 o 
  -9  10  13        2.77        3.51      1.85 o 
  -8  10  13       16.76       17.51      2.75 o 
  -7  10  13        0.99        4.45      2.01 o 
  -6  10  13      152.30      168.72      6.37 o 
  -5  10  13       13.40       12.15      2.37 o 
  -4  10  13        0.08       -1.01      2.19 o 
  -3  10  13        2.79        4.46      3.55 o 
  -2  10  13        6.80        8.93      3.30 o 
  -1  10  13       43.74       43.52      4.49 o 
   0  10  13        2.01        1.53      3.56 o 
   1  10  13       23.27       22.18      4.67 o 
  -9  11  13        1.11       -0.08      2.73 o 
  -8  11  13        0.35        1.73      2.72 o 
  -7  11  13       75.58       74.04      4.53 o 
  -6  11  13        0.01        3.18      2.12 o 
  -5  11  13        2.56        2.00      2.43 o 
  -4  11  13       80.50       84.48      5.79 o 
  -3  11  13        1.81        2.33      3.24 o 
  -2  11  13        2.02        2.94      4.00 o 
  -1  11  13        0.12        1.58      4.26 o 
  -7  12  13       14.01       14.88      5.74 o 
  -6  12  13      166.46      195.71     12.46 o 
  -5  12  13        4.64       -1.18      4.94 o 
  -4  12  13       14.60       18.88      5.82 o 
  -2 -13  14       28.29       21.75      6.12 o 
  -1 -13  14        9.93       11.65      4.83 o 
   0 -13  14        5.02        5.63      4.53 o 
   1 -13  14       22.99       14.69      4.73 o 
   2 -13  14        2.09        0.97      4.71 o 
   3 -13  14        1.16        1.58      5.80 o 
   4 -13  14      191.29      189.77     13.74 o 
   5 -13  14       55.24       69.40      8.55 o 
  -4 -12  14       88.14      106.18     16.59 o 
  -3 -12  14      157.03      154.34     14.17 o 
  -2 -12  14       23.31       24.70      4.87 o 
  -1 -12  14       35.24       42.22      4.87 o 
   0 -12  14       10.81        4.96      4.65 o 
   1 -12  14       13.35        4.83      4.30 o 
   2 -12  14      153.25      126.07      9.26 o 
   3 -12  14       23.21       20.79      5.54 o 
   4 -12  14       35.24       42.08      7.63 o 
   5 -12  14       45.68       53.52      5.07 o 
   6 -12  14        1.39        9.30      7.01 o 
  -6 -11  14        1.10        1.73      3.64 o 
  -5 -11  14       34.11       49.92      7.52 o 
  -4 -11  14        1.59        2.27      3.21 o 
  -3 -11  14      113.52      112.94     13.98 o 
  -2 -11  14       31.46       35.13      4.25 o 
  -1 -11  14       78.48       82.14      4.74 o 
   0 -11  14       59.38       84.28      8.42 o 
   1 -11  14        0.34       -3.02      3.84 o 
   2 -11  14       70.99       71.24     12.13 o 
   3 -11  14        0.32       -3.94      4.37 o 
   4 -11  14       17.55       19.54      3.94 o 
   5 -11  14      119.04      109.64      6.52 o 
   6 -11  14        1.82       -2.21      5.06 o 
   7 -11  14       94.96       77.38      8.09 o 
  -7 -10  14      121.13      141.18      9.92 o 
  -6 -10  14       47.02       42.35      5.75 o 
  -5 -10  14        2.52        6.43      3.07 o 
  -4 -10  14        3.51        1.83      5.96 o 
  -3 -10  14        3.31        1.50      2.19 o 
  -2 -10  14        0.00        1.63      3.02 o 
  -1 -10  14        0.12        2.33      2.09 o 
   0 -10  14      138.77      153.97      6.34 o 
   1 -10  14      132.50      130.36      8.39 o 
   2 -10  14       29.16       32.93      5.85 o 
   3 -10  14        6.38        5.34      3.13 o 
   4 -10  14        5.66        8.89      3.58 o 
   5 -10  14        0.87       -2.62      3.47 o 
   6 -10  14       70.21       55.12      6.91 o 
   7 -10  14        7.22        6.55      4.87 o 
   8 -10  14       15.71       11.94      6.16 o 
  -8  -9  14        9.81       10.39      5.11 o 
  -7  -9  14       21.46       22.83      4.37 o 
  -6  -9  14        4.40        6.76      3.19 o 
  -5  -9  14       33.16       33.23      3.60 o 
  -4  -9  14      201.20      200.97      7.95 o 
  -3  -9  14       31.63       34.24      3.95 o 
  -2  -9  14      110.65      122.79     10.61 o 
  -1  -9  14       37.49       38.86      3.52 o 
   0  -9  14       24.76       20.46      2.48 o 
   1  -9  14       64.98       75.62      4.66 o 
   2  -9  14      114.87      103.22     12.22 o 
   3  -9  14       31.42       24.96      3.68 o 
   4  -9  14       13.20        8.89      3.38 o 
   5  -9  14        6.02        7.20      3.49 o 
   6  -9  14       81.02       81.58      6.08 o 
   7  -9  14        5.57        0.52      6.48 o 
   8  -9  14      153.12      151.68     13.96 o 
  -9  -8  14       62.78       64.74      6.66 o 
  -8  -8  14        6.03       10.90      4.78 o 
  -7  -8  14       11.70       16.84      3.75 o 
  -6  -8  14      262.97      276.19     13.50 o 
  -5  -8  14       57.17       47.42      3.89 o 
  -4  -8  14        0.02        2.64      1.87 o 
  -3  -8  14      224.65      210.56     13.86 o 
  -2  -8  14       67.30       69.35      4.33 o 
  -1  -8  14       16.44       14.43      2.42 o 
   0  -8  14      148.40      130.99      7.63 o 
   1  -8  14       42.67       40.72      3.05 o 
   2  -8  14        0.95        3.59      1.74 o 
   3  -8  14      434.11      440.57     13.92 o 
   4  -8  14        2.24       -2.32      2.98 o 
   5  -8  14       23.27       20.90      3.34 o 
   6  -8  14        0.73        2.34      4.76 o 
   7  -8  14        6.00        9.26      6.52 o 
   8  -8  14       29.25       27.21      8.12 o 
  -9  -7  14        3.53        3.63      6.34 o 
  -8  -7  14        1.16       -0.88      2.56 o 
  -7  -7  14       83.01       91.84      5.56 o 
  -6  -7  14       12.18        9.39      2.61 o 
  -5  -7  14       58.45       46.71      5.35 o 
  -4  -7  14      281.14      275.37      9.46 o 
  -3  -7  14      649.56      652.14     17.13 o 
  -2  -7  14        6.32        6.31      1.72 o 
  -1  -7  14       60.60       62.34      3.01 o 
   0  -7  14       15.57       12.12      1.70 o 
   1  -7  14      143.33      145.52      6.23 o 
   2  -7  14       50.34       57.03      3.18 o 
   3  -7  14       29.78       30.33      3.72 o 
   4  -7  14       17.68       13.32      2.98 o 
   5  -7  14       79.47       70.08      5.01 o 
   6  -7  14      120.40       99.41     10.14 o 
   7  -7  14       23.22       13.73      6.63 o 
   8  -7  14       34.48       33.41      8.40 o 
 -10  -6  14        0.59       -0.13      2.70 o 
  -9  -6  14        5.09        3.28      5.32 o 
  -8  -6  14       80.28       88.42     11.97 o 
  -7  -6  14       30.79       27.03      4.17 o 
  -6  -6  14        3.28        4.86      2.43 o 
  -5  -6  14       28.02       24.00      2.31 o 
  -4  -6  14      427.63      423.99     12.12 o 
  -3  -6  14      979.30      987.86     24.47 o 
  -2  -6  14      553.07      548.08     13.43 o 
  -1  -6  14       15.83       15.98      2.31 o 
   0  -6  14       32.58       40.18      2.42 o 
   1  -6  14        1.53        0.60      1.17 o 
   2  -6  14       28.46       29.59      1.92 o 
   3  -6  14      293.08      283.25      7.40 o 
   4  -6  14        3.92        0.70      3.20 o 
   5  -6  14        0.04        2.92      3.11 o 
   6  -6  14       21.91       23.90      6.75 o 
   7  -6  14        8.20       11.58      6.74 o 
   8  -6  14        2.63        4.33      6.71 o 
   9  -6  14       12.00        3.71      7.49 o 
 -10  -5  14        2.76        9.84      2.77 o 
  -9  -5  14        0.00        0.41      3.79 o 
  -8  -5  14       43.75       36.84      5.36 o 
  -7  -5  14        6.77        5.42      1.63 o 
  -6  -5  14       43.49       41.56      2.89 o 
  -5  -5  14       27.93       26.70      2.27 o 
  -4  -5  14        9.87        9.02      2.19 o 
  -3  -5  14        5.50        6.43      1.47 o 
  -2  -5  14        9.35       11.38      2.01 o 
  -1  -5  14        2.05        1.44      1.33 o 
   0  -5  14      116.49      106.85      3.89 o 
   1  -5  14      217.20      238.81      6.92 o 
   2  -5  14       98.34       95.06      3.01 o 
   3  -5  14        8.05        9.01      2.24 o 
   4  -5  14     1070.26     1041.77     28.37 o 
   5  -5  14       18.70       11.02      3.68 o 
   6  -5  14        0.09        5.41      5.87 o 
   7  -5  14        1.63        4.48      5.91 o 
   8  -5  14        3.31       -3.96      6.25 o 
   9  -5  14        6.54        4.33      7.80 o 
 -11  -4  14        4.10        1.42      2.51 o 
 -10  -4  14       64.54       72.77     17.04 o 
  -9  -4  14        0.07        2.13      1.60 o 
  -8  -4  14        5.29        4.68      1.52 o 
  -7  -4  14     1028.74      982.09     22.61 o 
  -6  -4  14      174.72      169.73      8.23 o 
  -5  -4  14        0.42       -0.53      1.21 o 
  -4  -4  14      175.98      188.86      6.14 o 
  -3  -4  14       22.63       20.54      2.48 o 
  -2  -4  14       13.86       20.85      2.83 o 
  -1  -4  14       38.10       41.03      2.46 o 
   0  -4  14       19.24       23.27      3.36 o 
   1  -4  14      112.10      119.59      4.15 o 
   2  -4  14       59.03       55.94      2.54 o 
   3  -4  14       37.14       39.83      5.30 o 
   4  -4  14      108.70       97.64      4.79 o 
   5  -4  14      115.76      103.77     10.01 o 
   6  -4  14       29.58       30.94      6.97 o 
   7  -4  14       25.42       27.08      7.62 o 
   8  -4  14       45.04       46.99      9.19 o 
   9  -4  14       15.01       13.19      8.10 o 
 -11  -3  14        0.02       -0.10      2.01 o 
 -10  -3  14        2.62        3.12      1.72 o 
  -9  -3  14        3.29        3.48      1.48 o 
  -8  -3  14       54.03       51.54      3.11 o 
  -7  -3  14       11.49        3.63      1.48 o 
  -6  -3  14        0.62        1.75      1.28 o 
  -5  -3  14        7.46       10.30      2.20 o 
  -4  -3  14      123.28      104.66      4.36 o 
  -3  -3  14      205.83      176.30      6.24 o 
  -2  -3  14       17.16       19.67      2.08 o 
  -1  -3  14      333.26      355.42     10.47 o 
   0  -3  14       20.52       21.60      4.68 o 
   1  -3  14       89.59       80.74      3.57 o 
   2  -3  14        2.53        0.44      1.18 o 
   3  -3  14       17.07       19.14      2.65 o 
   4  -3  14       26.91       25.17      3.43 o 
   5  -3  14       27.56       25.18      3.89 o 
   6  -3  14        0.01       -3.02      5.58 o 
   7  -3  14       10.24       16.62      7.06 o 
   8  -3  14        8.15        8.44      6.90 o 
   9  -3  14        3.22       -2.67      6.73 o 
 -10  -2  14        2.61       -0.70      2.12 o 
  -9  -2  14       29.57       32.80      2.44 o 
  -8  -2  14        0.87        2.36      1.29 o 
  -7  -2  14       10.80        8.97      1.58 o 
  -6  -2  14        6.49        8.45      2.95 o 
  -5  -2  14      264.76      269.76      8.62 o 
  -4  -2  14      119.20      116.88      4.68 o 
  -3  -2  14      209.05      234.97      7.74 o 
  -2  -2  14        5.39        7.57      1.52 o 
  -1  -2  14       90.33       92.97      5.29 o 
   0  -2  14      196.31      206.63      5.86 o 
   1  -2  14      145.15      151.87      4.24 o 
   2  -2  14      382.35      416.91     11.75 o 
   3  -2  14        0.02        1.49      2.18 o 
   4  -2  14      370.22      355.37     11.37 o 
   5  -2  14       41.42       52.39      4.06 o 
   6  -2  14       67.20       51.70      8.13 o 
   7  -2  14       52.19       48.67      8.64 o 
   8  -2  14       18.89       12.29      7.31 o 
 -10  -1  14      139.26      141.18      7.36 o 
  -9  -1  14        3.58        2.76      2.01 o 
  -8  -1  14      163.19      158.26      5.71 o 
  -7  -1  14       92.46       93.66      4.00 o 
  -6  -1  14      442.74      402.71     11.96 o 
  -5  -1  14       16.22       12.50      1.97 o 
  -4  -1  14      270.68      250.05      8.05 o 
  -3  -1  14       18.43       20.80      2.43 o 
  -2  -1  14        1.36        1.05      1.19 o 
  -1  -1  14        0.72       -1.53      1.53 o 
   0  -1  14        5.77        6.39      1.87 o 
   1  -1  14       23.92       30.76      2.05 o 
   2  -1  14      907.73      915.36     20.99 o 
   3  -1  14       21.74       23.42      3.15 o 
   4  -1  14       65.25       67.12      4.54 o 
   5  -1  14       40.78       39.69      6.76 o 
   6  -1  14        0.52       -3.69      3.69 o 
   7  -1  14       27.45       13.95      7.20 o 
   8  -1  14       46.08       40.04      8.66 o 
 -10   0  14       56.01       56.90      4.73 o 
  -9   0  14      404.34      383.14     18.21 o 
  -8   0  14       85.23       82.61      3.70 o 
  -7   0  14       18.48       15.99      1.81 o 
  -6   0  14       30.36       30.28      2.35 o 
  -5   0  14      118.08      123.70      4.87 o 
  -4   0  14      181.27      182.94      6.42 o 
  -3   0  14      206.38      180.78      6.42 o 
  -2   0  14       66.31       62.64      3.47 o 
  -1   0  14        5.17        7.15      1.66 o 
   0   0  14      135.64      144.47      5.08 o 
   1   0  14       58.65       66.64      2.96 o 
   2   0  14      126.88      124.46      4.33 o 
   3   0  14        9.46       13.87      3.07 o 
   4   0  14        8.11        5.51      3.55 o 
   5   0  14        0.79        1.46      2.63 o 
   6   0  14        2.81        3.25      4.47 o 
   7   0  14       16.97        6.76      6.72 o 
   8   0  14       41.91       51.06      9.70 o 
 -10   1  14       35.06       34.39      5.00 o 
  -9   1  14      366.35      395.81     14.65 o 
  -8   1  14       18.68       24.98      2.32 o 
  -7   1  14       57.79       54.35      3.15 o 
  -6   1  14       14.00       10.99      2.81 o 
  -5   1  14      144.75      131.86      5.16 o 
  -4   1  14       45.91       36.99      2.76 o 
  -3   1  14        2.71        1.96      1.54 o 
  -2   1  14       22.16       23.61      2.30 o 
  -1   1  14        0.32        0.23      1.37 o 
   0   1  14       10.87        9.92      1.49 o 
   1   1  14        0.30        0.66      1.39 o 
   2   1  14        0.04        2.05      1.61 o 
   3   1  14       22.74       22.69      3.46 o 
   4   1  14      105.01       98.32      5.59 o 
   5   1  14      128.38      127.00     13.87 o 
   6   1  14       58.68       50.64      6.29 o 
   7   1  14        0.12        5.18      4.82 o 
 -10   2  14       19.76       14.80      2.15 o 
  -9   2  14        2.38       -0.26      1.33 o 
  -8   2  14        0.01        0.52      1.33 o 
  -7   2  14        1.01       -0.57      1.21 o 
  -6   2  14       46.20       36.87      2.73 o 
  -5   2  14       32.50       28.01      2.48 o 
  -4   2  14      442.32      435.67     13.01 o 
  -3   2  14      498.79      497.64     14.70 o 
  -2   2  14      992.36     1060.28     24.82 o 
  -1   2  14      925.96      923.65     20.23 o 
   0   2  14        3.91        3.75      1.32 o 
   1   2  14        0.29       -1.19      1.90 o 
   2   2  14       45.76       42.81      2.81 o 
   3   2  14        0.36       -2.02      2.84 o 
   4   2  14        0.37       -0.83      2.71 o 
   5   2  14       21.29       21.97      5.25 o 
   6   2  14       15.22       12.89      5.32 o 
   7   2  14        5.87        4.67      5.36 o 
 -12   3  14       26.20       29.01      3.53 o 
 -11   3  14       71.25       89.37      6.44 o 
 -10   3  14       61.06       70.20      4.40 o 
  -9   3  14        3.32        4.54      2.82 o 
  -8   3  14       23.75       17.56      2.06 o 
  -7   3  14       12.36       12.86      1.89 o 
  -6   3  14      163.94      162.60      6.12 o 
  -5   3  14        0.31        0.40      1.36 o 
  -4   3  14       32.60       30.12      2.70 o 
  -3   3  14     1174.39     1188.75     29.19 o 
  -2   3  14       17.95       21.52      2.12 o 
  -1   3  14        5.80        5.77      1.65 o 
   0   3  14       83.36       85.65      3.28 o 
   1   3  14      101.66      112.47      4.24 o 
   2   3  14        3.54        2.52      1.72 o 
   3   3  14       26.89       28.09      3.80 o 
   4   3  14       16.90       14.44      3.35 o 
   5   3  14      219.31      204.45     18.16 o 
   6   3  14       47.22       32.35      6.13 o 
   7   3  14        4.67        0.04      5.13 o 
 -12   4  14       40.56       50.94      5.31 o 
 -11   4  14      252.75      289.33     16.22 o 
 -10   4  14       12.94       14.32      3.44 o 
  -9   4  14       62.20       70.81      4.59 o 
  -8   4  14       22.07       19.36      3.96 o 
  -7   4  14       62.01       56.80      3.66 o 
  -6   4  14       10.56       13.12      2.28 o 
  -5   4  14      325.76      319.15      9.34 o 
  -4   4  14       94.14       95.41      4.24 o 
  -3   4  14        2.27        0.29      1.33 o 
  -2   4  14       99.03      104.11      4.10 o 
  -1   4  14       74.02       79.15      3.69 o 
   0   4  14        3.15        3.26      1.71 o 
   1   4  14       19.11       22.33      2.45 o 
   2   4  14       74.29       83.42      3.95 o 
   3   4  14        1.99       -3.49      3.49 o 
   4   4  14       49.25       42.52      7.30 o 
   5   4  14       32.38       29.51      5.79 o 
   6   4  14       38.70       34.39      7.46 o 
 -12   5  14        2.47        2.85      3.02 o 
 -11   5  14        8.26        7.22      3.15 o 
 -10   5  14       19.45       21.24      3.03 o 
  -9   5  14       13.27       17.21      6.86 o 
  -8   5  14       16.06       17.62      2.83 o 
  -7   5  14       82.54       83.19      4.79 o 
  -6   5  14        0.11       -0.34      1.37 o 
  -5   5  14     1355.42     1329.46     27.88 o 
  -4   5  14       16.49       21.60      2.15 o 
  -3   5  14       38.34       36.83      2.29 o 
  -2   5  14       28.38       34.87      2.37 o 
  -1   5  14        0.83        1.76      1.48 o 
   0   5  14       95.42       99.44      5.04 o 
   1   5  14       94.42       87.61      4.12 o 
   2   5  14        3.37        1.54      2.17 o 
   3   5  14       34.47       32.73      4.17 o 
   4   5  14        3.71        5.72      6.62 o 
   5   5  14       77.30       75.26      7.78 o 
 -12   6  14        9.92        4.58      3.79 o 
 -11   6  14        1.50        2.15      3.21 o 
 -10   6  14      135.40      135.12      8.14 o 
  -9   6  14       84.98       76.21      7.41 o 
  -8   6  14       93.78      105.27      6.03 o 
  -7   6  14      259.52      256.88      7.48 o 
  -6   6  14      140.07      128.29      4.27 o 
  -5   6  14       11.74       15.95      1.94 o 
  -4   6  14       12.35       10.27      1.85 o 
  -3   6  14      171.13      165.16      5.04 o 
  -2   6  14       73.88       69.05      3.35 o 
  -1   6  14       81.93       84.01      4.13 o 
   0   6  14       29.33       30.95      2.91 o 
   1   6  14      101.83       99.49      5.71 o 
   2   6  14        2.71        0.54      2.30 o 
   3   6  14      283.91      273.35     10.12 o 
   4   6  14       14.76       16.58      5.47 o 
   5   6  14        0.64       -6.18      6.57 o 
 -12   7  14       25.61       27.56      5.27 o 
 -11   7  14      201.02      216.68     14.13 o 
 -10   7  14       98.20      129.92      7.25 o 
  -9   7  14        0.17       -2.96      3.69 o 
  -8   7  14        7.27        4.71      1.69 o 
  -7   7  14        3.34        3.45      2.22 o 
  -6   7  14       66.52       74.11      3.71 o 
  -5   7  14       21.37       14.45      1.96 o 
  -4   7  14        0.76        0.25      1.79 o 
  -3   7  14       19.79       25.22      4.03 o 
  -2   7  14      162.76      163.27      5.10 o 
  -1   7  14       15.48       11.24      2.26 o 
   0   7  14       26.14       25.08      2.84 o 
   1   7  14       26.42       24.92      3.78 o 
   2   7  14       57.36       62.59      4.06 o 
   3   7  14       59.36       59.15      7.12 o 
   4   7  14       86.25       63.84      9.72 o 
 -11   8  14       10.50        9.89      4.57 o 
 -10   8  14       60.45       69.29      7.90 o 
  -9   8  14       19.13       18.22      2.72 o 
  -8   8  14       15.62       18.39      2.72 o 
  -7   8  14        0.48        1.48      1.59 o 
  -6   8  14        8.03       13.14      2.13 o 
  -5   8  14       39.84       41.44      3.22 o 
  -4   8  14       42.86       45.57      2.94 o 
  -3   8  14      212.35      212.54      6.08 o 
  -2   8  14      111.31      113.02      6.99 o 
  -1   8  14       30.12       28.08      3.83 o 
   0   8  14        0.59       -2.62      2.62 o 
   1   8  14      177.04      180.52      7.42 o 
   2   8  14        4.01        0.12      2.64 o 
   3   8  14       74.81       68.62      9.78 o 
 -10   9  14      144.69      141.60     11.56 o 
  -9   9  14        4.62        4.97      1.90 o 
  -8   9  14       30.60       25.88      2.66 o 
  -7   9  14      241.03      260.52      9.40 o 
  -6   9  14       66.76       78.61      4.38 o 
  -5   9  14        0.07       -0.84      1.69 o 
  -4   9  14        2.56       -0.76      1.79 o 
  -3   9  14        0.65       -0.68      2.03 o 
  -2   9  14       39.91       39.87      4.03 o 
  -1   9  14       17.21       15.15      3.55 o 
   0   9  14       32.36       28.27      3.90 o 
   1   9  14        5.19        5.19      2.89 o 
   2   9  14       37.60       35.84      4.71 o 
 -10  10  14      102.78      121.62     11.09 o 
  -9  10  14        1.48        1.46      2.57 o 
  -8  10  14       33.61       41.01      5.01 o 
  -7  10  14       30.80       30.45      3.33 o 
  -6  10  14      106.64      116.85      5.40 o 
  -5  10  14        2.98        1.72      2.04 o 
  -4  10  14        2.87        2.07      2.21 o 
  -3  10  14        6.58       -0.13      2.16 o 
  -2  10  14      168.51      165.13      9.03 o 
  -1  10  14      143.20      137.68     11.61 o 
   0  10  14       47.80       43.57      4.60 o 
  -8  11  14        0.39        3.06      2.81 o 
  -7  11  14       17.53       14.12      3.59 o 
  -6  11  14       62.70       66.12      4.14 o 
  -5  11  14      171.78      186.16      7.27 o 
  -4  11  14       38.65       42.00      3.99 o 
  -3  11  14       30.70       22.61      4.41 o 
  -2  11  14       87.96       84.77      7.18 o 
  -2 -13  15       23.16       36.12      5.07 o 
  -1 -13  15        8.63        5.81      5.61 o 
   0 -13  15       75.14       74.54      8.15 o 
   1 -13  15        0.31        5.15      5.07 o 
   2 -13  15       33.45       18.11      6.93 o 
   3 -13  15       41.97       38.12      8.10 o 
   4 -13  15      310.78      329.91     19.32 o 
  -4 -12  15        8.33       14.80      4.67 o 
  -3 -12  15       70.92       89.09      9.92 o 
  -2 -12  15       16.40       18.02      5.50 o 
  -1 -12  15       55.58       64.23      5.34 o 
   0 -12  15       11.53       12.58      4.71 o 
   1 -12  15        1.82        8.28      4.41 o 
   2 -12  15        2.88       -4.61      4.61 o 
   3 -12  15        0.72       -1.56      4.82 o 
   4 -12  15       94.83       90.40      8.22 o 
   5 -12  15        2.85        5.23      4.39 o 
  -5 -11  15      181.17      199.60     22.89 o 
  -4 -11  15       19.26       29.78      7.32 o 
  -3 -11  15       52.55       76.03      7.55 o 
  -2 -11  15        2.35        0.90      2.09 o 
  -1 -11  15       27.37       21.96      3.03 o 
   0 -11  15        5.92        2.95      3.99 o 
   1 -11  15       87.93       77.33      6.68 o 
   2 -11  15        9.80        9.19      5.01 o 
   3 -11  15       18.87        8.77      5.01 o 
   4 -11  15       97.04       99.50      8.77 o 
   5 -11  15        3.75        1.83      3.68 o 
   6 -11  15       43.64       41.85      6.82 o 
  -7 -10  15       63.58       59.63      6.71 o 
  -6 -10  15       21.39       25.02      4.76 o 
  -5 -10  15        0.27       -0.81      2.74 o 
  -4 -10  15       96.47       92.10      5.63 o 
  -3 -10  15       29.92       35.74      4.22 o 
  -2 -10  15        2.73        0.79      2.15 o 
  -1 -10  15      154.33      170.38      6.54 o 
   0 -10  15        6.41        3.72      2.02 o 
   1 -10  15      128.94      124.97      8.75 o 
   2 -10  15       39.92       49.90      6.67 o 
   3 -10  15       20.25       14.27      5.29 o 
   4 -10  15        0.04        2.08      3.44 o 
   5 -10  15        7.20        4.57      3.67 o 
   6 -10  15        1.50        6.41     12.50 o 
   7 -10  15       16.56       20.32      7.75 o 
  -8  -9  15       71.60       76.40      7.98 o 
  -7  -9  15        2.94        6.77      5.62 o 
  -6  -9  15       70.11       67.19      6.68 o 
  -5  -9  15        0.22       -0.53      2.07 o 
  -4  -9  15       50.22       50.88      4.23 o 
  -3  -9  15       84.51       83.75      5.05 o 
  -2  -9  15       48.81       44.39      5.58 o 
  -1  -9  15       30.26       28.79      2.85 o 
   0  -9  15        6.46        8.95      2.06 o 
   1  -9  15       40.89       43.76      4.00 o 
   2  -9  15       70.29       60.41      6.66 o 
   3  -9  15       88.64       90.12      5.48 o 
   4  -9  15       44.87       50.29      5.03 o 
   5  -9  15       10.76       17.54      3.82 o 
   6  -9  15        6.50       -1.35      3.90 o 
   7  -9  15        1.96        2.26      4.52 o 
  -8  -8  15       56.73       71.01     13.74 o 
  -7  -8  15       20.87       22.89      4.19 o 
  -6  -8  15        0.01        3.72      2.36 o 
  -5  -8  15       21.80       20.24      2.91 o 
  -4  -8  15       18.96       21.42      2.84 o 
  -3  -8  15        4.30        2.87      2.64 o 
  -2  -8  15       16.63       12.40      2.50 o 
  -1  -8  15       60.74       58.87      3.68 o 
   0  -8  15      143.71      145.80      5.52 o 
   1  -8  15        0.03        0.41      1.69 o 
   2  -8  15      209.35      196.23     11.04 o 
   3  -8  15       96.25       85.35      5.36 o 
   4  -8  15       15.22       19.51      3.82 o 
   5  -8  15       68.77       70.25      4.55 o 
   6  -8  15       23.54       31.32      7.27 o 
   7  -8  15       89.24       92.47     10.68 o 
   8  -8  15       45.97       43.62      9.01 o 
  -9  -7  15       18.19       17.56      7.55 o 
  -8  -7  15        0.46        2.56      2.83 o 
  -7  -7  15        6.27        9.45      2.91 o 
  -6  -7  15        0.62       -1.31      1.79 o 
  -5  -7  15       11.13        6.68      2.11 o 
  -4  -7  15       47.54       45.70      3.16 o 
  -3  -7  15        1.95        1.00      1.51 o 
  -2  -7  15        2.02       -0.81      1.52 o 
  -1  -7  15       87.54       89.23      7.33 o 
   0  -7  15       87.20       91.19      3.73 o 
   1  -7  15       25.55       30.26      2.40 o
[truncated: 115,752 more chars]
